# Supplementary material for: Ecological interactions in glacier environments: a review of studies on a model Alpine glacier
Source: Biol Rev Camb Philos Soc. 2024 Sep 9;100(1):227–44. doi: 10.1111/brv.13138 (PMC11718624; doi:10.1111/brv.13138)
Supplement: Supplementary file 1 — Table S1. Checklist of all taxa detected on the Forni Glacier. (.xlsx) [file BRV-100-227-s005.xlsx]

## Sheet: S1.Eukarya
Lowest possible classification level	Kingdom	Phylum	Class	Order	Family	Collection date	Habitat	Method	Latitude	Longitude	Notes
Abrothallus cladoniae	Fungi	Ascomycota	Dothideomycetes	Abrothallales	Abrothallaceae	2018	Cryoconite holes	eDNA
Agaricomycetes	Fungi	Basidiomycota	Agaricomycetes	NA	NA	2021	Cryoconite holes	18S V9 rDNA
Alatospora sp.	Fungi	Ascomycota	Leotiomycetes	NA	NA	2021	Cryoconite holes	18S V9 rDNA
Allantion sp.	SAR	Cercozoa		Glissomonadida	Allapsidae	2021	Cryoconite holes	18S V9 rDNA
Alternaria sp.	Fungi	Ascomycota	Dothideomycetes	Pleosporales	Pleosporaceae	2018	Cryoconite holes	eDNA
Arachnida	Metazoa	Arthropoda	Arachnida	NA	NA	2021	Cryoconite holes	18S V9 rDNA
Basidioascus undulatus	Fungi	Basidiomycota	Geminibasidiomycetes	Geminibasidiales	Geminibasidiaceae	2018	Cryoconite holes	eDNA
Biecheleria sp.	SAR	Dinoflagellata	Dinophyceae		Gymnodiniphycidae	2021	Cryoconite holes	18S V9 rDNA
Blastocladiella britannica	Fungi	Blastocladiomycota	Blastocladiomycetes	Blastocladiales	Blastocladiaceae	2018	Cryoconite holes	eDNA
Blastocladiomycetes	Fungi	Blastocladiomycota	Blastocladiomycetes	NA	NA	2021	Cryoconite holes	18S V9 rDNA
Bodomorpha minima	SAR	Cercozoa	SARcomonadea	Cercomonadida	Heteromitidae	2018	Cryoconite holes	eDNA
Bodomorpha sp.	SAR	Cercozoa	SARcomonadea	Cercomonadida	Heteromitidae	2018	Cryoconite holes	eDNA
Bodomorpha sp. HFCC56	SAR	Cercozoa	SARcomonadea	Cercomonadida	Heteromitidae	2018	Cryoconite holes	eDNA
Bodomorpha sp. HFCC57	SAR	Cercozoa	SARcomonadea	Cercomonadida	Heteromitidae	2018	Cryoconite holes	eDNA
Botrydiopsis sp.	SAR	Ochrophyta	Xanthophyceae	Mischococcales	NA	2021	Cryoconite holes	18S V9 rDNA
Botryidiopsidaceae	SAR	Ochrophyta	Xanthophyceae	Mischococcales	Botryidiopsidaceae	2018	Cryoconite holes	eDNA
Brachybasidiaceae	Fungi	Basidiomycota	Exobasidiomycetes	Exobasidiales	Brachybasidiaceae	2018	Cryoconite holes	eDNA
Capsellina sp. ATCC 50039	SAR	Cercozoa	Thecofilosea	Tectofilosida	Chlamydophryidae	2018	Cryoconite holes	eDNA
Cercomonas celer	SAR	Cercozoa	SARcomonadea	Cercomonadida	Cercomonadidae	2018	Cryoconite holes	eDNA
Cercomonas media	SAR	Cercozoa	SARcomonadea	Cercomonadida	Cercomonadidae	2018	Cryoconite holes	eDNA
Cercomonas sp.	SAR	Cercozoa	SARcomonadea	Cercomonadida	Cercomonadidae	2018	Cryoconite holes	eDNA
Chlamydophryidae	SAR	Cercozoa	Thecofilosea	Tectofilosida	Chlamydophryidae	2018	Cryoconite holes	eDNA
Chlorella sp. MP-1	Chloroplastida	Chlorophyta	Trebouxiophyceae	Chlorellales	Chlorellaceae	2018	Cryoconite holes	eDNA
Chlorolobion braunii	Chloroplastida	Chlorophyta	Chlorophyceae	Sphaeropleales	Selenastraceae	2018	Cryoconite holes	eDNA
Chloromonas sp.	Chloroplastida	Chlorophyta	Chlorophyceae	NA	NA	2021	Cryoconite holes	18S V9 rDNA
Chlorophyceae	Chloroplastida	Chlorophyta	Chlorophyceae	NA	NA	2021	Cryoconite holes	18S V9 rDNA
Chromulinaceae	SAR	Ochrophyta	Chrysophyceae	Chromulinales	Chromulinaceae	2018	Cryoconite holes	eDNA
Chrysophyceae	SAR	Ochrophyta	Chrysophyceae	NA	NA	2021	Cryoconite holes	18S V9 rDNA
Chytridiaceae	Fungi	Chytridiomycota	Chytridiomycetes	Chytridiales	Chytridiaceae	2018	Cryoconite holes	eDNA
Chytridiomycetes	Fungi	Chytridiomycota	Chytridiomycetes	NA	NA	2021	Cryoconite holes	18S V9 rDNA
Chytridium polysiphoniae	Fungi	Chytridiomycota	Chytridiomycetes	Chytridiales	Chytridiaceae	2018	Cryoconite holes	eDNA
Chytriomyces sp. JEL341	Fungi	Chytridiomycota	Chytridiomycetes	Chytridiales	Chytriomycetaceae	2018	Cryoconite holes	eDNA
Chytriomycetaceae	Fungi	Chytridiomycota	Chytridiomycetes	Chytridiales	Chytriomycetaceae	2018	Cryoconite holes	eDNA
Cinara sp.	Metazoa	Arthropoda	Insecta	Hemiptera	Aphididae	2004	Supraglacial habitats (ice, coarse debris)	pitfall traps	46.403073°	10.582132°	This area is no longer part of the glacier due to glacier retreat
Cladochytriales	Fungi	Chytridiomycota	Chytridiomycetes	Cladochytriales	NA	2018	Cryoconite holes	eDNA
Cladosporium sp. CB-20	Fungi	Ascomycota	Dothideomycetes	Capnodiales	Cladosporiaceae	2018	Cryoconite holes	eDNA
Coleoptera	Metazoa	Arthropoda	Insecta	Coleoptera	NA	2018	Cryoconite holes	eDNA
Collembola	Metazoa	Arthropoda	Entognatha	Collembola	NA	2004	Supraglacial habitats (ice, coarse debris)	pitfall traps	46.403073°	10.582132°	This area is no longer part of the glacier due to glacier retreat
Conthreep	SAR	Ciliophora	Conthreep	NA	NA	2021	Cryoconite holes	18S V9 rDNA
Cryobiotus klebelsbergi	Metazoa	Tardigrada	Eutardigrada	Parachela	Hypsibiidae	2012, 2017, 2018	Supraglacial habitats	morphological id, COI
Cryomonadida	SAR	Cercozoa	Thecofilosea	Cryomonadida	NA	2021	Cryoconite holes	18S V9 rDNA
Cryptocaryon sp.	SAR	Ciliophora	Conthreep	Prostomatea		2021	Cryoconite holes	18S V9 rDNA
Cryptosporidium sp.	SAR	Apicomplexa	Conoidasida	Eucoccidiorida	Cryptosporidiidae	2018	Cryoconite holes	eDNA
Cultellothrix coemeterii	SAR	Ciliophora	Litostomatea	Haptorida	Spathidiidae	2018	Cryoconite holes	eDNA
Dimorphospora foliicola	Fungi	Ascomycota	Leotiomycetes	Helotiales	Helotiaceae	2018	Cryoconite holes	eDNA
Dinophyceae	SAR	Dinoflagellata	Dinophyceae	NA	NA	2021	Cryoconite holes	18S V9 rDNA
Diptera	Metazoa	Arthropoda	Insecta	Diptera	NA	2004	Supraglacial habitats (ice, coarse debris)	pitfall traps	46.403073°	10.582132°	This area is no longer part of the glacier due to glacier retreat
Dothideomycetes	Fungi	Ascomycota	Dothideomycetes	NA	NA	2021	Cryoconite holes	18S V9 rDNA
Ellipura	Metazoa	Arthropoda	Entognatha	Ellipura	NA	2021	Cryoconite holes	18S V9 rDNA
Embryophyta	Chloroplastida	Streptophyta	Embryophyta	NA	NA	2021	Cryoconite holes	18S V9 rDNA
Eurotiomycetes	Fungi	Ascomycota	Eurotiomycetes	NA	NA	2021	Cryoconite holes	18S V9 rDNA
Fleutiauxellus maritimus	Metazoa	Arthropoda	Insecta	Coleoptera	Elateridae	2004	Supraglacial habitats (ice, coarse debris)	pitfall traps	46.403073°	10.582132°	This area is no longer part of the glacier due to glacier retreat
Geranomyces sp.	Fungi	Chytridiomycota	Chytridiomycetes	Spizellomycetales	Powellomycetaceae	2018	Cryoconite holes	eDNA
Glissomonadida	SAR	Cercozoa		Glissomonadida	NA	2021	Cryoconite holes	18S V9 rDNA
Gymnophrys sp.	SAR	Cercozoa	Incertae sedis	Incertae sedis	NA	2021	Cryoconite holes	18S V9 rDNA
Haptorida	SAR	Ciliophora	Litostomatea	Haptorida	NA	2018	Cryoconite holes	eDNA
Heteromita globosa	SAR	Cercozoa	SARcomonadea	Cercomonadida	Heteromitidae	2018	Cryoconite holes	eDNA
Heteromita sp.	SAR	Cercozoa		Glissomonadida	Heteromita	2021	Cryoconite holes	18S V9 rDNA
Heteromitidae	SAR	Cercozoa	SARcomonadea	Cercomonadida	Heteromitidae	2018	Cryoconite holes	eDNA
Hydrurus foetidus	SAR	Ochrophyta	Chrysophyceae	Hydrurales	Hydruraceae	2018	Cryoconite holes	eDNA
Hymenoptera	Metazoa	Arthropoda	Insecta	Hymenoptera	NA	2004	Supraglacial habitats (ice, coarse debris)	pitfall traps	46.403073°	10.582132°	This area is no longer part of the glacier due to glacier retreat
Hypotrichia	Eukaryota	Ciliophora	Spirotrichea	Hypotrichia	NA	2021	Cryoconite holes	18S V9 rDNA
Hypsibiidae	Metazoa	Tardigrada	Eutardigrada	Parachela	Hypsibiidae	2018	Cryoconite holes	eDNA
Hypsibius sp.	Metazoa	Tardigrada	Eutardigrada	Parachela	Hypsibiidae	2021	Cryoconite holes	18S V9 rDNA
Imbricatea	SAR	Cercozoa	Imbricatea	Silicofilosea	NA	2021	Cryoconite holes	18S V9 rDNA
Insecta	Metazoa	Arthropoda	Insecta	NA	NA	2021	Cryoconite holes	18S V9 rDNA
Isotomidae	Metazoa	Arthropoda	Entognatha	Collembola	Isotomidae	2018	Cryoconite holes	eDNA
Kumanoa intorta	Rhodopicozoa	Rhodophyta	Florideophyceae	Batrachospermales	Batrachospermaceae	2018	Cryoconite holes	eDNA
Lecanoraceae	Fungi	Ascomycota	Lecanoromycetes	Lecanorales	Lecanoraceae	2018	Cryoconite holes	eDNA
Lecanoromycetes	Fungi	Ascomycota	Lecanoromycetes	NA	NA	2021	Cryoconite holes	18S V9 rDNA
Leotiomycetes	Fungi	Ascomycota	Leotiomycetes	NA	NA	2021	Cryoconite holes	18S V9 rDNA
Linyphiidae	Metazoa	Arthropoda	Arachnida	Araneae	Linyphiidae	2023	Supraglacial habitats (ice, coarse debris)	pitfall traps, hand searching	46.39894°, 46.397225°, 46.39844°, 46.394858°	10.587772°, 10.589656°, 10.586883°, 10.588989°
Lobulomyces sp. JEL178	Fungi	Chytridiomycota	Chytridiomycetes	Lobulomycetales	Lobulomycetaceae	2018	Cryoconite holes	eDNA
Malpighiales	Chloroplastida	Streptophyta	Magnoliopsida	Malpighiales	NA	2018	Cryoconite holes	eDNA
Melampsora sp.	Fungi	Basidiomycota	Pucciniomycetes	NA	NA	2021	Cryoconite holes	18S V9 rDNA
Mesotaeniaceae	Chloroplastida	Streptophyta	Zygnemophyceae	Zygnematales	Mesotaeniaceae	2018	Cryoconite holes	eDNA
Microbotryomycetes	Fungi	Basidiomycota	Microbotryomycetes	NA	NA	2021	Cryoconite holes	18S V9 rDNA
Microbotryum violaceum	Fungi	Basidiomycota	Microbotryomycetes	Microbotryales	Microbotryaceae	2018	Cryoconite holes	eDNA
Mischococcales	SAR	Ochrophyta	Xanthophyceae	Mischococcales	NA	2021	Cryoconite holes	18S V9 rDNA
Mortierella sp.	Fungi	Mucoromycota	Mortierellomycetes	Mortierellales	Mortierellaceae	2018	Cryoconite holes	eDNA
Nebria castanea	Metazoa	Arthropoda	Insecta	Coleoptera	Carabidae	2004, 2005, 2023	Supraglacial habitats (ice, coarse debris)	pitfall traps, hand searching	46.403073°, 46.403073°, 46.403425°, 46.399751°	10.582132°, 10.582132°, 10.584998°, 10,585759°	The first three points are no longer on the glacier due to glacier retreat
Neovahlkampfia damariscottae		Heterolobosea	Eutetramitia	Schizopyrenida	Vahlkampfiidae	2018	Cryoconite holes	eDNA
Nolandella sp.		Tubulinea	Euamoebida	NA	Hartmannellidae	2018	Cryoconite holes	eDNA
Nuclearia sp.			Discicristoidea	Nucleariida	Nucleariidae	2021	Cryoconite holes	18S V9 rDNA
Ochromonas sp. CCMP1899	SAR	Ochrophyta	Chrysophyceae	Chromulinales	Chromulinaceae	2018	Cryoconite holes	eDNA
Onagraceae	Chloroplastida	Streptophyta	Magnoliopsida	Myrtales	Onagraceae	2018	Cryoconite holes	eDNA
Orciraptor agilis	SAR	Cercozoa		Glissomonadida	Viridiraptoridae	2018	Cryoconite holes	eDNA
Paramecium sp.	SAR	Ciliophora	Oligohymenophorea	Peniculida	Parameciidae	2018	Cryoconite holes	eDNA
Pardosa saturatior	Metazoa	Arthropoda	Arachnida	Araneae	Lycosidae	2004	Supraglacial habitats (ice, coarse debris)	hand searching	46.403425°, 46.403073°	10.584998°, 10.582132°	This area is no longer on the glacier due to glacier retreat
Peniculida	SAR	Ciliophora	Oligohymenophorea	Peniculida	NA	2018	Cryoconite holes	eDNA
Phaeosphaeria anchiala	Fungi	Ascomycota	Dothideomycetes	Pleosporales	Phaeosphaeriaceae	2018	Cryoconite holes	eDNA
Pleosporaceae	Fungi	Ascomycota	Dothideomycetes	Pleosporales	Pleosporaceae	2018	Cryoconite holes	eDNA
Pleurozia purpurea	Chloroplastida	Streptophyta	Jungermanniopsida	Pleuroziales	Pleuroziaceae	2018	Cryoconite holes	eDNA
Poaceae	Chloroplastida	Streptophyta	Magnoliopsida	Poales	Poaceae	2018	Cryoconite holes	eDNA
Polytrichaceae	Chloroplastida	Streptophyta	Polytrichopsida	Polytrichales	Polytrichaceae	2018	Cryoconite holes	eDNA
Preussia lignicola	Fungi	Ascomycota	Dothideomycetes	Pleosporales	Sporormiaceae	2018	Cryoconite holes	eDNA
Protaspis grandis	SAR	Cercozoa	Imbricatea	Thaumatomonadida	Thaumatomastigidae	2018	Cryoconite holes	eDNA
Protosteliales		Evosea	Variosea	Protosteliales	NA	2018	Cryoconite holes	eDNA
Pucciniomycetes	Fungi	Basidiomycota	Pucciniomycetes	NA	NA	2021	Cryoconite holes	18S V9 rDNA
Racomitrium elongatum	Chloroplastida	Streptophyta	Bryopsida	Grimmiales	Grimmiaceae	2018	Cryoconite holes	eDNA
Ranunculaceae	Chloroplastida	Streptophyta	Magnoliopsida	Ranunculales	Ranunculaceae	2018	Cryoconite holes	eDNA
Rhizophydium patellarium	Fungi	Chytridiomycota	Chytridiomycetes	Rhizophydiales	Rhizophydiaceae	2018	Cryoconite holes	eDNA
Rhizophydium sp.	Fungi	Chytridiomycota	Chytridiomycetes	Rhizophydiales	Rhizophydiaceae	2018	Cryoconite holes	eDNA
Rhizophydium sp. UGA-F16	Fungi	Chytridiomycota	Chytridiomycetes	Rhizophydiales	Rhizophydiaceae	2018	Cryoconite holes	eDNA
Rhogostoma sp.	SAR	Cercozoa	Thecofilosea	Cryomonadida	Rhogostomidae	2021	Cryoconite holes	18S V9 rDNA
Rhogostoma sp. 1966/2	SAR	Cercozoa	Thecofilosea	Cryomonadida	Rhogostomidae	2018	Cryoconite holes	eDNA
Saprolegnia sp.	SAR	Oomycota	Peronosporomycetes	Saprolegniales	Saprolegniaceae	2021	Cryoconite holes	18S V9 rDNA
Saprolegnia sp. THMK0306	SAR	Oomycota	Peronosporomycetes	Saprolegniales	Saprolegniaceae	2018	Cryoconite holes	eDNA
Saprolegniaceae	SAR	Oomycota	Peronosporomycetes	Saprolegniales	Saprolegniaceae	2018	Cryoconite holes	eDNA
Sciaridae	Metazoa	Arthropoda	Insecta	Diptera	Sciaridae	2018	Cryoconite holes	eDNA
Simuliidae	Metazoa	Arthropoda	Insecta	Diptera	Simuliidae	2018	Cryoconite holes	eDNA
Soliformovum sp.		Evosea	Variosea	Protosteliales	Protosteliaceae	2018	Cryoconite holes	eDNA
Spathidium rectitoratum	SAR	Ciliophora	Litostomatea	Haptorida	Spathidiidae	2018	Cryoconite holes	eDNA
Sphaerosorus composita	SAR	Ochrophyta	Xanthophyceae	Mischococcales	Botryochloridaceae	2018	Cryoconite holes	eDNA
Spirotrichea	Eukaryota	Ciliophora	Spirotrichea	NA	NA	2021	Cryoconite holes	18S V9 rDNA
Spumella sp.	SAR	Ochrophyta	Chrysophyceae	Chromulinales	NA	2021	Cryoconite holes	18S V9 rDNA
Spumella sp. 37G	SAR	Ochrophyta	Chrysophyceae	Chromulinales	Chromulinaceae	2018	Cryoconite holes	eDNA
Stylocephalidae	SAR	Apicomplexa	Conoidasida	Eugregarinorida	Stylocephalidae	2018	Cryoconite holes	eDNA
Suillus sp.	Fungi	Basidiomycota	Agaricomycetes	Boletales	Suillaceae	2021	Cryoconite holes	18S V9 rDNA
Taphrina sp. RWT12	Fungi	Ascomycota	Taphrinomycetes	Taphrinales	Taphrinaceae	2018	Cryoconite holes	eDNA
Thaumatomastigidae	SAR	Cercozoa	Imbricatea	Thaumatomonadida	Thaumatomastigidae	2018	Cryoconite holes	eDNA
Trebouxiophyceae	Chloroplastida	Chlorophyta	Trebouxiophyceae	NA	NA	2021	Cryoconite holes	18S V9 rDNA
Tremellomycetes	Fungi	Basidiomycota	Tremellomycetes	NA	NA	2021	Cryoconite holes	18S V9 rDNA
Trinema enchelys	SAR	Cercozoa	Imbricatea	Euglyphida	Trinematidae	2018	Cryoconite holes	eDNA
Ustilaginomycetes	Fungi	Basidiomycota	Ustilaginomycetes	NA	NA	2021	Cryoconite holes	18S V9 rDNA
Vampyrella lateritia	SAR	Endomyxa		Vampyrellida	Vampyrellidae	2018	Cryoconite holes	eDNA
Verrucariaceae	Fungi	Ascomycota	Eurotiomycetes	Verrucariales	Verrucariaceae	2018	Cryoconite holes	eDNA
Viridiraptoridae	SAR	Cercozoa		Glissomonadida	Viridiraptoridae	2018	Cryoconite holes	eDNA
Xanthophyceae	SAR	Ochrophyta	Xanthophyceae	NA	NA	2021	Cryoconite holes	18S V9 rDNA
Zygnematales	Chloroplastida	Streptophyta	Zygnemophyceae	Zygnematales	NA	2021	Cryoconite holes	18S V9 rDNA
Vertagopus glacialis Valle, 2024	Metazoa	Arthropoda	Entognatha	Collembola	Isotomidae	2018, 2020, 2022	Supraglacial habitats (ice, coarse debris sparse and continuous)	hand searching, flotation	46.3998306°	10.5859058°	Record from 2018 is from Buda et al 2020a (reported as "Isotomidae sp"), barcode sequence allows identification as V. glacialis
Orchesella cf. alticola Uzel, 1891	Metazoa	Arthropoda	Entognatha	Collembola	Isotomidae	2022	Supraglacial coarse debris	flotation	46.3996891°	10.5860973°
Pachyotoma crassicauda (Tullberg, 1871)	Metazoa	Arthropoda	Entognatha	Collembola	Isotomidae	2022	Supraglacial coarse debris	flotation	46.3996891°	10.5860973°
Grimmia sp.	Chloroplastida	Streptophyta	Bryopsida	Grimmiales	Grimmiaceae	2023	Supraglacial coarse debris	morphological id	46.39857°	10.58638°
Racomitrium sp.	Chloroplastida	Streptophyta	Bryopsida	Grimmiales	Grimmiaceae	2023	Supraglacial coarse debris	morphological id	46.39857°	10.58638°
Polytrichium sp.	Chloroplastida	Streptophyta	Polytrichopsida	Polytrichales	Polytrichaceae	2023	Supraglacial coarse debris	morphological id	46.39857°	10.58638°
Bryum sp.	Chloroplastida	Streptophyta	Bryopsida	Bryales	Bryaceae	2023	Supraglacial coarse debris	morphological id	46.39857°	10.58638°
Kiaeria sp.	Chloroplastida	Streptophyta	Bryopsida	Dicranales	Dicranaceae	2023	Supraglacial coarse debris	morphological id	46.39857°	10.58638°

## Sheet: S1.Bacteria
Domain	Phylum	Class	Order	Family	Genus
Bacteria	Abditibacteriota	Abditibacteriia	Abditibacteriales	Abditibacteriaceae	Abditibacterium
Bacteria	Acidobacteriota	Terriglobia	Bryobacterales	Bryobacteraceae	Bryobacter
Bacteria	Acidobacteriota	Terriglobia	Terriglobales	Acidobacteriaceae	Candidatus Koribacter
Bacteria	Acidobacteriota	Holophagae	Holophagales	Holophagaceae	Geothrix
Bacteria	Acidobacteriota	Acidobacteria_Gp10	Gp10	Gp10	Gp10
Bacteria	Acidobacteriota	Acidobacteria_Gp2	Gp2	Gp2	Gp2
Bacteria	Acidobacteriota	Acidobacteria_Gp22	Gp22	Gp22	Gp22
Bacteria	Acidobacteriota	Acidobacteria_Gp3	Gp3	Gp3	Gp3
Bacteria	Acidobacteriota	Acidobacteria_Gp4	Gp4	Gp4	Gp4
Bacteria	Acidobacteriota	Acidobacteria_Gp6	Gp6	Gp6	Gp6
Bacteria	Acidobacteriota	Acidobacteria_Gp7	Gp7	Gp7	Gp7
Bacteria	Acidobacteriota	Terriglobia	Terriglobales	Acidobacteriaceae	Granulicella
Bacteria	Acidobacteriota	Holophagae	Holophagales	Holophagaceae	Holophaga
Bacteria	Acidobacteriota	Vicinamibacteria	Vicinamibacterales	Vicinamibacteraceae	Luteitalea
Bacteria	Acidobacteriota	Terriglobia	Terriglobales	Acidobacteriaceae	Occallatibacter
Bacteria	Acidobacteriota	Terriglobia	Bryobacterales	Bryobacteraceae	Paludibaculum
Bacteria	Acidobacteriota	Blastocatellia	Blastocatellales	Blastocatellaceae	Stenotrophobacter
Bacteria	Acidobacteriota	Terriglobia	Terriglobales	Acidobacteriaceae	Terriglobus
Bacteria	Acidobacteriota	Thermoanaerobaculia	Thermoanaerobaculales	Thermoanaerobaculaceae	Thermoanaerobaculum
Bacteria	Acidobacteriota	Terriglobia	Terriglobales	Acidobacteriaceae	Unclassified_Acidobacteriaceae
Bacteria	Acidobacteriota	Unclassified_Acidobacteriota	Unclassified_Acidobacteriota	Unclassified_Acidobacteriota	Unclassified_Acidobacteriota
Bacteria	Acidobacteriota	Blastocatellia	Blastocatellales	Blastocatellaceae	Unclassified_Blastocatellaceae
Bacteria	Acidobacteriota	Terriglobia	Bryobacterales	Bryobacteraceae	Unclassified_Bryobacteraceae
Bacteria	Acidobacteriota	Holophagae	Holophagales	Holophagaceae	Unclassified_Holophagaceae
Bacteria	Acidobacteriota	Terriglobia	Unclassified_Terriglobia	Unclassified_Terriglobia	Unclassified_Terriglobia
Bacteria	Acidobacteriota	Vicinamibacteria	Vicinamibacterales	Vicinamibacteraceae	Unclassified_Vicinamibacteraceae
Bacteria	Acidobacteriota	Vicinamibacteria	Vicinamibacterales	Vicinamibacteraceae	Vicinamibacter
Bacteria	Actinomycetota	Actinobacteria	Streptosporangiales	Thermomonosporaceae	Actinomadura
Bacteria	Actinomycetota	Actinobacteria	Micromonosporales	Micromonosporaceae	Actinoplanes
Bacteria	Actinomycetota	Actinobacteria	Micrococcales	Cellulomonadaceae	Actinotalea
Bacteria	Actinomycetota	Actinobacteria	Micrococcales	Cellulomonadaceae	Actinotalea
Bacteria	Actinomycetota	Actinobacteria	Propionibacteriales	Nocardioidaceae	Aeromicrobium
Bacteria	Actinomycetota	Actinobacteria	Micrococcales	Microbacteriaceae	Agrococcus
Bacteria	Actinomycetota	Actinobacteria	Micrococcales	Microbacteriaceae	Agromyces
Bacteria	Actinomycetota	Actinobacteria	Micrococcales	Microbacteriaceae	Alpinimonas
Bacteria	Actinomycetota	Actinobacteria	Micrococcales	Microbacteriaceae	Amnibacterium
Bacteria	Actinomycetota	Coriobacteriia	Anaerosomatales	Anaerosomataceae	Anaerosoma
Bacteria	Actinomycetota	Actinobacteria	Kineosporiales	Kineosporiaceae	Angustibacter
Bacteria	Actinomycetota	Acidimicrobiia	Acidimicrobiales	Iamiaceae	Aquihabitans
Bacteria	Actinomycetota	Actinobacteria	Actinomycetales	Actinomycetales_incertae_sedis	Aquiluna
Bacteria	Actinomycetota	Actinobacteria	Micrococcales	Micrococcaceae	Arthrobacter
Bacteria	Actinomycetota	Actinobacteria	Micromonosporales	Micromonosporaceae	Asanoa
Bacteria	Actinomycetota	Thermoleophilia	Solirubrobacterales	Baekduiaceae	Baekduia
Bacteria	Actinomycetota	Actinobacteria	Geodermatophilales	Geodermatophilaceae	Blastococcus
Bacteria	Actinomycetota	Actinobacteria	Micrococcales	Dermabacteraceae	Brachybacterium
Bacteria	Actinomycetota	Actinobacteria	Micrococcales	Brevibacteriaceae	Brevibacterium
Bacteria	Actinomycetota	Actinobacteria	Micromonosporales	Micromonosporaceae	Catellatospora
Bacteria	Actinomycetota	Actinobacteria	Micrococcales	Cellulomonadaceae	Cellulomonas
Bacteria	Actinomycetota	Actinobacteria	Micrococcales	Promicromonosporaceae	Cellulosimicrobium
Bacteria	Actinomycetota	Actinobacteria	Micrococcales	Micrococcaceae	Citricoccus
Bacteria	Actinomycetota	Thermoleophilia	Solirubrobacterales	Conexibacteraceae	Conexibacter
Bacteria	Actinomycetota	Actinobacteria	Mycobacteriales	Corynebacteriaceae	Corynebacterium
Bacteria	Actinomycetota	Actinobacteria	Micrococcales	Microbacteriaceae	Cryobacterium
Bacteria	Actinomycetota	Actinobacteria	Cryptosporangiales	Cryptosporangiaceae	Cryptosporangium
Bacteria	Actinomycetota	Actinobacteria	Geodermatophilales	Geodermatophilaceae	Cumulibacter
Bacteria	Actinomycetota	Actinobacteria	Micrococcales	Microbacteriaceae	Curtobacterium
Bacteria	Actinomycetota	Actinobacteria	Propionibacteriales	Propionibacteriaceae	Cutibacterium
Bacteria	Actinomycetota	Actinobacteria	Micromonosporales	Micromonosporaceae	Dactylosporangium
Bacteria	Actinomycetota	Actinobacteria	Micrococcales	Demequinaceae	Demequina
Bacteria	Actinomycetota	Actinobacteria	Micrococcales	Dermacoccaceae	Dermacoccus
Bacteria	Actinomycetota	Acidimicrobiia	Acidimicrobiales	Ilumatobacteraceae	Desertimonas
Bacteria	Actinomycetota	Actinobacteria	Mycobacteriales	Dietziaceae	Dietzia
Bacteria	Actinomycetota	Actinobacteria	Micrococcales	Jonesiaceae	Flavimobilis
Bacteria	Actinomycetota	Thermoleophilia	Gaiellales	Gaiellaceae	Gaiella
Bacteria	Actinomycetota	Actinobacteria	Geodermatophilales	Geodermatophilaceae	Geodermatophilus
Bacteria	Actinomycetota	Actinobacteria	Micrococcales	Bogoriellaceae	Georgenia
Bacteria	Actinomycetota	Actinobacteria	Micrococcales	Microbacteriaceae	Glaciihabitans
Bacteria	Actinomycetota	Actinobacteria	Micrococcales	Micrococcaceae	Glutamicibacter
Bacteria	Actinomycetota	Actinobacteria	Glycomycetales	Glycomycetaceae	Glycomyces
Bacteria	Actinomycetota	Actinobacteria	Mycobacteriales	Gordoniaceae	Gordonia
Bacteria	Actinomycetota	Actinobacteria	Micrococcales	Microbacteriaceae	Gulosibacter
Bacteria	Actinomycetota	Actinobacteria	Micrococcales	Microbacteriaceae	Humibacter
Bacteria	Actinomycetota	Acidimicrobiia	Acidimicrobiales	Ilumatobacteraceae	Ilumatobacter
Bacteria	Actinomycetota	Actinobacteria	Micrococcales	Intrasporangiaceae	Intrasporangium
Bacteria	Actinomycetota	Actinobacteria	Micrococcales	Intrasporangiaceae	Janibacter
Bacteria	Actinomycetota	Actinobacteria	Jatrophihabitantales	Jatrophihabitantaceae	Jatrophihabitans
Bacteria	Actinomycetota	Actinobacteria	Kineosporiales	Kineosporiaceae	Kineococcus
Bacteria	Actinomycetota	Actinobacteria	Kineosporiales	Kineosporiaceae	Kineosporia
Bacteria	Actinomycetota	Actinobacteria	Streptomycetales	Streptomycetaceae	Kitasatospora
Bacteria	Actinomycetota	Actinobacteria	Micrococcales	Micrococcaceae	Kocuria
Bacteria	Actinomycetota	Actinobacteria	Propionibacteriales	Kribbellaceae	Kribbella
Bacteria	Actinomycetota	Actinobacteria	Micrococcales	Microbacteriaceae	Leifsonia
Bacteria	Actinomycetota	Actinobacteria	Micrococcales	Microbacteriaceae	Leucobacter
Bacteria	Actinomycetota	Actinobacteria	Sporichthyales	Sporichthyaceae	Longivirga
Bacteria	Actinomycetota	Actinobacteria	Micrococcales	Microbacteriaceae	Lysinimonas
Bacteria	Actinomycetota	Actinobacteria	Micrococcales	Microbacteriaceae	Marisediminicola
Bacteria	Actinomycetota	Actinobacteria	Propionibacteriales	Nocardioidaceae	Marmoricola
Bacteria	Actinomycetota	Actinobacteria	Micrococcales	Microbacteriaceae	Microbacterium
Bacteria	Actinomycetota	Actinobacteria	Micrococcales	Microbacteriaceae	Microcella
Bacteria	Actinomycetota	Actinobacteria	Micrococcales	Micrococcaceae	Micrococcus
Bacteria	Actinomycetota	Actinobacteria	Propionibacteriales	Propionibacteriaceae	Microlunatus
Bacteria	Actinomycetota	Actinobacteria	Micromonosporales	Micromonosporaceae	Micromonospora
Bacteria	Actinomycetota	Thermoleophilia	Miltoncostaeales	Miltoncostaeaceae	Miltoncostaea
Bacteria	Actinomycetota	Actinobacteria	Mycobacteriales	Mycobacteriaceae	Mycobacterium
Bacteria	Actinomycetota	Actinobacteria	Nakamurellales	Nakamurellaceae	Nakamurella
Bacteria	Actinomycetota	Actinobacteria	Micrococcales	Micrococcaceae	Nesterenkonia
Bacteria	Actinomycetota	Actinobacteria	Mycobacteriales	Nocardiaceae	Nocardia
Bacteria	Actinomycetota	Actinobacteria	Propionibacteriales	Nocardioidaceae	Nocardioides
Bacteria	Actinomycetota	Actinobacteria	Streptosporangiales	Nocardiopsaceae	Nocardiopsis
Bacteria	Actinomycetota	Actinobacteria	Streptosporangiales	Streptosporangiaceae	Nonomuraea
Bacteria	Actinomycetota	Actinobacteria	Micrococcales	Intrasporangiaceae	Ornithinimicrobium
Bacteria	Actinomycetota	Actinobacteria	Micrococcales	Intrasporangiaceae	Oryzihumus
Bacteria	Actinomycetota	Actinobacteria	Micrococcales	Micrococcaceae	Paeniglutamicibacter
Bacteria	Actinomycetota	Thermoleophilia	Solirubrobacterales	Parviterribacteraceae	Parviterribacter
Bacteria	Actinomycetota	Thermoleophilia	Solirubrobacterales	Patulibacteraceae	Patulibacter
Bacteria	Actinomycetota	Actinobacteria	Micrococcales	Intrasporangiaceae	Pedococcus
Bacteria	Actinomycetota	Actinobacteria	Micrococcales	Microbacteriaceae	Planctomonas
Bacteria	Actinomycetota	Actinobacteria	Micrococcales	Promicromonosporaceae	Promicromonospora
Bacteria	Actinomycetota	Actinobacteria	Propionibacteriales	Propionibacteriaceae	Propioniciclava
Bacteria	Actinomycetota	Actinobacteria	Micrococcales	Micrococcaceae	Pseudarthrobacter
Bacteria	Actinomycetota	Actinobacteria	Pseudonocardiales	Pseudonocardiaceae	Pseudonocardia
Bacteria	Actinomycetota	Actinobacteria	Propionibacteriales	Propionibacteriaceae	Raineyella
Bacteria	Actinomycetota	Acidimicrobiia	Acidimicrobiales	Iamiaceae	Rhabdothermincola
Bacteria	Actinomycetota	Actinobacteria	Mycobacteriales	Nocardiaceae	Rhodococcus
Bacteria	Actinomycetota	Rubrobacteria	Rubrobacterales	Rubrobacteraceae	Rubrobacter
Bacteria	Actinomycetota	Actinobacteria	Pseudonocardiales	Pseudonocardiaceae	Saccharomonospora
Bacteria	Actinomycetota	Actinobacteria	Micrococcales	Microbacteriaceae	Salinibacterium
Bacteria	Actinomycetota	Actinobacteria	Actinomycetales	Actinomycetaceae	Schaalia
Bacteria	Actinomycetota	Thermoleophilia	Solirubrobacterales	Solirubrobacteraceae	Solirubrobacter
Bacteria	Actinomycetota	Actinobacteria	Streptosporangiales	Streptosporangiaceae	Sphaerisporangium
Bacteria	Actinomycetota	Actinobacteria	Streptomycetales	Streptomycetaceae	Streptomyces
Bacteria	Actinomycetota	Actinobacteria	Micrococcales	Microbacteriaceae	Subtercola
Bacteria	Actinomycetota	Actinobacteria	Micrococcales	Intrasporangiaceae	Terrabacter
Bacteria	Actinomycetota	Actinobacteria	Micrococcales	Microbacteriaceae	Terrimesophilobacter
Bacteria	Actinomycetota	Actinobacteria	Propionibacteriales	Propionibacteriaceae	Tessaracoccus
Bacteria	Actinomycetota	Actinobacteria	Propionibacteriales	Actinopolymorphaceae	Thermasporomyces
Bacteria	Actinomycetota	Actinobacteria	Streptosporangiales	Nocardiopsaceae	Thermobifida
Bacteria	Actinomycetota	Actinobacteria	Streptosporangiales	Streptosporangiaceae	Thermobispora
Bacteria	Actinomycetota	Actinobacteria	Streptosporangiales	Thermomonosporaceae	Thermomonospora
Bacteria	Actinomycetota	Actinobacteria	Streptosporangiales	Streptosporangiaceae	Thermostaphylospora
Bacteria	Actinomycetota	Acidimicrobiia	Acidimicrobiales	Unclassified_Acidimicrobiales	Unclassified_Acidimicrobiales
Bacteria	Actinomycetota	Actinobacteria	Unclassified_Actinobacteria	Unclassified_Actinobacteria	Unclassified_Actinobacteria
Bacteria	Actinomycetota	Unclassified_Actinomycetota	Unclassified_Actinomycetota	Unclassified_Actinomycetota	Unclassified_Actinomycetota
Bacteria	Actinomycetota	Actinobacteria	Propionibacteriales	Actinopolymorphaceae	Unclassified_Actinopolymorphaceae
Bacteria	Actinomycetota	Actinobacteria	Micrococcales	Beutenbergiaceae	Unclassified_Beutenbergiaceae
Bacteria	Actinomycetota	Actinobacteria	Micrococcales	Cellulomonadaceae	Unclassified_Cellulomonadaceae
Bacteria	Actinomycetota	Coriobacteriia	Unclassified_Coriobacteriia	Unclassified_Coriobacteriia	Unclassified_Coriobacteriia
Bacteria	Actinomycetota	Actinobacteria	Micrococcales	Dermatophilaceae	Unclassified_Dermatophilaceae
Bacteria	Actinomycetota	Actinobacteria	Geodermatophilales	Geodermatophilaceae	Unclassified_Geodermatophilaceae
Bacteria	Actinomycetota	Actinobacteria	Mycobacteriales	Gordoniaceae	Unclassified_Gordoniaceae
Bacteria	Actinomycetota	Acidimicrobiia	Acidimicrobiales	Iamiaceae	Unclassified_Iamiaceae
Bacteria	Actinomycetota	Acidimicrobiia	Acidimicrobiales	Ilumatobacteraceae	Unclassified_Ilumatobacteraceae
Bacteria	Actinomycetota	Actinobacteria	Micrococcales	Intrasporangiaceae	Unclassified_Intrasporangiaceae
Bacteria	Actinomycetota	Actinobacteria	Jiangellales	Jiangellaceae	Unclassified_Jiangellaceae
Bacteria	Actinomycetota	Actinobacteria	Kineosporiales	Kineosporiaceae	Unclassified_Kineosporiaceae
Bacteria	Actinomycetota	Actinobacteria	Micrococcales	Microbacteriaceae	Unclassified_Microbacteriaceae
Bacteria	Actinomycetota	Actinobacteria	Micrococcales	Micrococcaceae	Unclassified_Micrococcaceae
Bacteria	Actinomycetota	Actinobacteria	Micrococcales	Unclassified_Micrococcales	Unclassified_Micrococcales
Bacteria	Actinomycetota	Actinobacteria	Micromonosporales	Micromonosporaceae	Unclassified_Micromonosporaceae
Bacteria	Actinomycetota	Actinobacteria	Mycobacteriales	Unclassified_Mycobacteriales	Unclassified_Mycobacteriales
Bacteria	Actinomycetota	Actinobacteria	Mycobacteriales	Nocardiaceae	Unclassified_Nocardiaceae
Bacteria	Actinomycetota	Actinobacteria	Micrococcales	Promicromonosporaceae	Unclassified_Promicromonosporaceae
Bacteria	Actinomycetota	Actinobacteria	Propionibacteriales	Propionibacteriaceae	Unclassified_Propionibacteriaceae
Bacteria	Actinomycetota	Actinobacteria	Propionibacteriales	Unclassified_Propionibacteriales	Unclassified_Propionibacteriales
Bacteria	Actinomycetota	Actinobacteria	Pseudonocardiales	Pseudonocardiaceae	Unclassified_Pseudonocardiaceae
Bacteria	Actinomycetota	Thermoleophilia	Solirubrobacterales	Unclassified_Solirubrobacterales	Unclassified_Solirubrobacterales
Bacteria	Actinomycetota	Actinobacteria	Sporichthyales	Sporichthyaceae	Unclassified_Sporichthyaceae
Bacteria	Actinomycetota	Actinobacteria	Streptomycetales	Streptomycetaceae	Unclassified_Streptomycetaceae
Bacteria	Actinomycetota	Actinobacteria	Streptosporangiales	Streptosporangiaceae	Unclassified_Streptosporangiaceae
Bacteria	Actinomycetota	Actinobacteria	Streptosporangiales	Unclassified_Streptosporangiales	Unclassified_Streptosporangiales
Bacteria	Actinomycetota	Thermoleophilia	Unclassified_Thermoleophilia	Unclassified_Thermoleophilia	Unclassified_Thermoleophilia
Bacteria	Actinomycetota	Actinobacteria	Streptosporangiales	Thermomonosporaceae	Unclassified_Thermomonosporaceae
Bacteria	Actinomycetota	Actinobacteria	Mycobacteriales	Gordoniaceae	Williamsia
Bacteria	Armatimonadota	Armatimonadetes_gp2	Armatimonadetes_gp2	Armatimonadetes_gp2	Armatimonadetes_gp2
Bacteria	Armatimonadota	Armatimonadetes_gp4	Armatimonadetes_gp4	Armatimonadetes_gp4	Armatimonadetes_gp4
Bacteria	Armatimonadota	Armatimonadia	Capsulimonadales	Capsulimonadaceae	Capsulimonas
Bacteria	Armatimonadota	Chthonomonadia	Chthonomonadales	Chthonomonadaceae	Chthonomonas
Bacteria	Armatimonadota	Armatimonadia	Unclassified_Armatimonadia	Unclassified_Armatimonadia	Unclassified_Armatimonadia
Bacteria	Armatimonadota	Unclassified_Armatimonadota	Unclassified_Armatimonadota	Unclassified_Armatimonadota	Unclassified_Armatimonadota
Bacteria	Bacillota	Clostridia	Eubacteriales	Oscillospiraceae	Acetivibrio
Bacteria	Bacillota	Clostridia	Eubacteriales	Peptostreptococcaceae	Acetoanaerobium
Bacteria	Bacillota	Clostridia	Eubacteriales	Eubacteriaceae	Acetobacterium
Bacteria	Bacillota	Bacilli	Caryophanales	Bacillaceae	Aeribacillus
Bacteria	Bacillota	Bacilli	Lactobacillales	Carnobacteriaceae	Alkalibacterium
Bacteria	Bacillota	Clostridia	Eubacteriales	Eubacteriales_incertae_sedis_XIII	Aminipila
Bacteria	Bacillota	Bacilli	Caryophanales	Paenibacillaceae	Ammoniibacillus
Bacteria	Bacillota	Bacilli	Caryophanales	Paenibacillaceae	Ammoniphilus
Bacteria	Bacillota	Clostridia	Eubacteriales	Peptoniphilaceae	Anaerococcus
Bacteria	Bacillota	Negativicutes	Selenomonadales	Sporomusaceae	Anaerosporomusa
Bacteria	Bacillota	Bacilli	Caryophanales	Paenibacillaceae	Aneurinibacillus
Bacteria	Bacillota	Bacilli	Caryophanales	Bacillaceae	Anoxybacillus
Bacteria	Bacillota	Bacilli	Caryophanales	Bacillaceae	Bacillus
Bacteria	Bacillota	Bacilli	Caryophanales	Paenibacillaceae	Brevibacillus
Bacteria	Bacillota	Bacilli	Caryophanales	Bacillaceae	Caldalkalibacillus
Bacteria	Bacillota	Bacilli	Caryophanales	Bacillaceae	Caldibacillus
Bacteria	Bacillota	Clostridia	Eubacteriales	Oscillospiraceae	Caproicibacterium
Bacteria	Bacillota	Clostridia	Eubacteriales	Lachnospiraceae	Cellulosilyticum
Bacteria	Bacillota	Bacilli	Caryophanales	Caryophanaceae	Chryseomicrobium
Bacteria	Bacillota	Clostridia	Eubacteriales	Clostridiaceae 1	Clostridium sensu stricto
Bacteria	Bacillota	Bacilli	Caryophanales	Paenibacillaceae	Cohnella
Bacteria	Bacillota	Clostridia	Eubacteriales	Peptococcaceae	Cryptanaerobacter
Bacteria	Bacillota	Bacilli	Caryophanales	Bacillaceae	Cytobacillus
Bacteria	Bacillota	Clostridia	Eubacteriales	Peptococcaceae	Dehalobacter
Bacteria	Bacillota	Clostridia	Eubacteriales	Clostridiaceae 1	Desnuesiella
Bacteria	Bacillota	Clostridia	Eubacteriales	Peptococcaceae	Desulfosporosinus
Bacteria	Bacillota	Clostridia	Natranaerobiales	Natranaerobiaceae	Dethiobacter
Bacteria	Bacillota	Bacilli	Caryophanales	Bacillaceae	Domibacillus
Bacteria	Bacillota	Bacilli	Lactobacillales	Enterococcaceae	Enterococcus
Bacteria	Bacillota	Clostridia	Eubacteriales	Oscillospiraceae	Ercella
Bacteria	Bacillota	Clostridia	Eubacteriales	Oscillospiraceae	Ethanoligenens
Bacteria	Bacillota	Bacilli	Lactobacillales	Lactobacillaceae	Fructilactobacillus
Bacteria	Bacillota	Bacilli	Lactobacillales	Leuconostocaceae	Fructobacillus
Bacteria	Bacillota	Bacilli	Caryophanales	Bacillaceae	Geobacillus
Bacteria	Bacillota	Bacilli	Caryophanales	Bacillaceae	Gracilibacillus
Bacteria	Bacillota	Bacilli	Caryophanales	Bacillaceae	Halalkalibacterium
Bacteria	Bacillota	Bacilli	Caryophanales	Bacillaceae	Halobacillus
Bacteria	Bacillota	Clostridia	Eubacteriales	Lachnospiraceae	Herbinix
Bacteria	Bacillota	Bacillota_incertae_sedis	Hydrogenispora	Hydrogenispora	Hydrogenispora
Bacteria	Bacillota	Bacilli	Caryophanales	Thermoactinomycetaceae	Laceyella
Bacteria	Bacillota	Bacilli	Lactobacillales	Streptococcaceae	Lactococcus
Bacteria	Bacillota	Limnochordia	Limnochordales	Limnochordaceae	Limnochorda
Bacteria	Bacillota	Clostridia	Eubacteriales	Gracilibacteraceae	Lutispora
Bacteria	Bacillota	Bacilli	Caryophanales	Caryophanaceae	Lysinibacillus
Bacteria	Bacillota	Bacilli	Caryophanales	Bacillaceae	Mesobacillus
Bacteria	Bacillota	Bacilli	Caryophanales	Bacillaceae	Metabacillus
Bacteria	Bacillota	Bacilli	Caryophanales	Caryophanaceae	Metasolibacillus
Bacteria	Bacillota	Bacilli	Caryophanales	Bacillaceae	Neobacillus
Bacteria	Bacillota	Bacilli	Caryophanales	Bacillaceae	Niallia
Bacteria	Bacillota	Bacilli	Caryophanales	Thermoactinomycetaceae	Novibacillus
Bacteria	Bacillota	Bacilli	Caryophanales	Paenibacillaceae	Paenibacillus
Bacteria	Bacillota	Bacilli	Caryophanales	Caryophanaceae	Paenisporosarcina
Bacteria	Bacillota	Bacilli	Caryophanales	Bacillaceae	Parageobacillus
Bacteria	Bacillota	Negativicutes	Selenomonadales	Sporomusaceae	Pelosinus
Bacteria	Bacillota	Clostridia	Eubacteriales	Peptococcaceae	Pelotomaculum
Bacteria	Bacillota	Bacilli	Caryophanales	Thermoactinomycetaceae	Planifilum
Bacteria	Bacillota	Bacilli	Caryophanales	Caryophanaceae	Planococcus
Bacteria	Bacillota	Bacilli	Caryophanales	Bacillaceae	Priestia
Bacteria	Bacillota	Clostridia	Eubacteriales	Clostridiaceae 1	Proteiniclasticum
Bacteria	Bacillota	Clostridia	Eubacteriales	Oscillospiraceae	Pseudoclostridium
Bacteria	Bacillota	Bacilli	Caryophanales	Caryophanaceae	Psychrobacillus
Bacteria	Bacillota	Clostridia	Eubacteriales	Eubacteriaceae	Rhabdanaerobium
Bacteria	Bacillota	Bacilli	Caryophanales	Bacillaceae	Robertmurraya
Bacteria	Bacillota	Clostridia	Eubacteriales	Peptostreptococcaceae	Romboutsia
Bacteria	Bacillota	Clostridia	Eubacteriales	Oscillospiraceae	Ruminiclostridium
Bacteria	Bacillota	Bacilli	Caryophanales	Caryophanaceae	Rummeliibacillus
Bacteria	Bacillota	Clostridia	Eubacteriales	Oscillospiraceae	Saccharofermentans
Bacteria	Bacillota	Bacilli	Caryophanales	Staphylococcaceae	Salinicoccus
Bacteria	Bacillota	Clostridia	Eubacteriales	Eubacteriales_incertae_sedis_XI	Sedimentibacter
Bacteria	Bacillota	Bacilli	Caryophanales	Thermoactinomycetaceae	Shimazuella
Bacteria	Bacillota	Bacilli	Caryophanales	Bacillaceae	Shouchella
Bacteria	Bacillota	Bacilli	Caryophanales	Caryophanaceae	Solibacillus
Bacteria	Bacillota	Negativicutes	Selenomonadales	Sporomusaceae	Sporomusa
Bacteria	Bacillota	Bacilli	Caryophanales	Caryophanaceae	Sporosarcina
Bacteria	Bacillota	Bacilli	Caryophanales	Staphylococcaceae	Staphylococcus
Bacteria	Bacillota	Bacilli	Lactobacillales	Streptococcaceae	Streptococcus
Bacteria	Bacillota	Clostridia	Eubacteriales	Symbiobacteriaceae	Symbiobacterium
Bacteria	Bacillota	Clostridia	Thermoanaerobacterales	Thermoanaerobacterales_incertae_sedis	Syntrophaceticus
Bacteria	Bacillota	Clostridia	Eubacteriales	Peptococcaceae	Syntrophobotulus
Bacteria	Bacillota	Clostridia	Eubacteriales	Syntrophomonadaceae	Syntrophomonas
Bacteria	Bacillota	Clostridia	Eubacteriales	Syntrophomonadaceae	Syntrophothermus
Bacteria	Bacillota	Bacilli	Caryophanales	Bacillaceae	Tenuibacillus
Bacteria	Bacillota	Clostridia	Thermosediminibacterales	Tepidanaerobacteraceae	Tepidanaerobacter
Bacteria	Bacillota	Bacilli	Caryophanales	Bacillaceae	Terribacillus
Bacteria	Bacillota	Clostridia	Eubacteriales	Peptostreptococcaceae	Terrisporobacter
Bacteria	Bacillota	Clostridia	Eubacteriales	Eubacteriales_incertae_sedis_XVII	Thermaerobacter
Bacteria	Bacillota	Bacilli	Caryophanales	Paenibacillaceae	Thermobacillus
Bacteria	Bacillota	Bacilli	Caryophanales	Thermoactinomycetaceae	Thermoflavimicrobium
Bacteria	Bacillota	Tissierellia	Tissierellales	Tissierellaceae	Tissierella
Bacteria	Bacillota	Bacilli	Lactobacillales	Carnobacteriaceae	Trichococcus
Bacteria	Bacillota	Bacilli	Caryophanales	Alicyclobacillaceae	Tumebacillus
Bacteria	Bacillota	Erysipelotrichia	Erysipelotrichales	Turicibacteraceae	Turicibacter
Bacteria	Bacillota	Bacilli	Caryophanales	Bacillaceae	Unclassified_Bacillaceae
Bacteria	Bacillota	Bacilli	Unclassified_Bacilli	Unclassified_Bacilli	Unclassified_Bacilli
Bacteria	Bacillota	Unclassified_Bacillota	Unclassified_Bacillota	Unclassified_Bacillota	Unclassified_Bacillota
Bacteria	Bacillota	Bacilli	Lactobacillales	Carnobacteriaceae	Unclassified_Carnobacteriaceae
Bacteria	Bacillota	Bacilli	Caryophanales	Caryophanaceae	Unclassified_Caryophanaceae
Bacteria	Bacillota	Bacilli	Caryophanales	Unclassified_Caryophanales	Unclassified_Caryophanales
Bacteria	Bacillota	Clostridia	Unclassified_Clostridia	Unclassified_Clostridia	Unclassified_Clostridia
Bacteria	Bacillota	Clostridia	Eubacteriales	Clostridiaceae 1	Unclassified_Clostridiaceae 1
Bacteria	Bacillota	Erysipelotrichia	Erysipelotrichales	Unclassified_Erysipelotrichales	Unclassified_Erysipelotrichales
Bacteria	Bacillota	Clostridia	Eubacteriales	Unclassified_Eubacteriales	Unclassified_Eubacteriales
Bacteria	Bacillota	Clostridia	Eubacteriales	Eubacteriales_incertae_sedis_III	Unclassified_Eubacteriales_incertae_sedis_III
Bacteria	Bacillota	Clostridia	Eubacteriales	Gracilibacteraceae	Unclassified_Gracilibacteraceae
Bacteria	Bacillota	Clostridia	Eubacteriales	Lachnospiraceae	Unclassified_Lachnospiraceae
Bacteria	Bacillota	Bacilli	Lactobacillales	Unclassified_Lactobacillales	Unclassified_Lactobacillales
Bacteria	Bacillota	Negativicutes	Unclassified_Negativicutes	Unclassified_Negativicutes	Unclassified_Negativicutes
Bacteria	Bacillota	Clostridia	Eubacteriales	Oscillospiraceae	Unclassified_Oscillospiraceae
Bacteria	Bacillota	Bacilli	Caryophanales	Paenibacillaceae	Unclassified_Paenibacillaceae
Bacteria	Bacillota	Clostridia	Eubacteriales	Peptococcaceae	Unclassified_Peptococcaceae
Bacteria	Bacillota	Clostridia	Eubacteriales	Peptostreptococcaceae	Unclassified_Peptostreptococcaceae
Bacteria	Bacillota	Negativicutes	Selenomonadales	Sporomusaceae	Unclassified_Sporomusaceae
Bacteria	Bacillota	Bacilli	Caryophanales	Staphylococcaceae	Unclassified_Staphylococcaceae
Bacteria	Bacillota	Clostridia	Eubacteriales	Syntrophomonadaceae	Unclassified_Syntrophomonadaceae
Bacteria	Bacillota	Bacilli	Caryophanales	Thermoactinomycetaceae	Unclassified_Thermoactinomycetaceae
Bacteria	Bacillota	Tissierellia	Tissierellales	Tissierellaceae	Unclassified_Tissierellaceae
Bacteria	Bacillota	Bacilli	Caryophanales	Caryophanaceae	Ureibacillus
Bacteria	Bacillota	Bacilli	Caryophanales	Bacillaceae	Virgibacillus
Bacteria	Bacillota	Bacilli	Caryophanales	Bacillaceae	Weizmannia
Bacteria	Bacteroidota	Cytophagia	Cytophagales	Hymenobacteraceae	Adhaeribacter
Bacteria	Bacteroidota	Flavobacteriia	Flavobacteriales	Flavobacteriaceae	Aequorivita
Bacteria	Bacteroidota	Sphingobacteriia	Sphingobacteriales	Sphingobacteriaceae	Albibacterium
Bacteria	Bacteroidota	Cytophagia	Cytophagales	Cyclobacteriaceae	Algoriphagus
Bacteria	Bacteroidota	Sphingobacteriia	Sphingobacteriales	Sphingobacteriaceae	Anseongella
Bacteria	Bacteroidota	Bacteroidia	Bacteroidales	Prolixibacteraceae	Aquipluma
Bacteria	Bacteroidota	Cytophagia	Cytophagales	Spirosomaceae	Arcicella
Bacteria	Bacteroidota	Sphingobacteriia	Sphingobacteriales	Sphingobacteriaceae	Arcticibacter
Bacteria	Bacteroidota	Flavobacteriia	Flavobacteriales	Flavobacteriaceae	Arenibacter
Bacteria	Bacteroidota	Cytophagia	Cytophagales	Cyclobacteriaceae	Belliella
Bacteria	Bacteroidota	Chitinophagia	Chitinophagales	Chitinophagaceae	Chitinophaga
Bacteria	Bacteroidota	Flavobacteriia	Flavobacteriales	Weeksellaceae	Chryseobacterium
Bacteria	Bacteroidota	Cytophagia	Cytophagales	Fulvivirgaceae	Chryseolinea
Bacteria	Bacteroidota	Cytophagia	Cytophagales	Cytophagaceae	Chryseotalea
Bacteria	Bacteroidota	Flavobacteriia	Flavobacteriales	Weeksellaceae	Cloacibacterium
Bacteria	Bacteroidota	Flavobacteriia	Flavobacteriales	Flavobacteriaceae	Confluentibacter
Bacteria	Bacteroidota	Cytophagia	Cytophagales	Cytophagaceae	Cytophaga
Bacteria	Bacteroidota	Sphingobacteriia	Sphingobacteriales	Sphingobacteriaceae	Daejeonella
Bacteria	Bacteroidota	Cytophagia	Cytophagales	Spirosomaceae	Dyadobacter
Bacteria	Bacteroidota	Bacteroidia	Bacteroidales	Dysgonomonadaceae	Dysgonomonas
Bacteria	Bacteroidota	Bacteroidia	Bacteroidales	Dysgonomonadaceae	Fermentimonas
Bacteria	Bacteroidota	Chitinophagia	Chitinophagales	Chitinophagaceae	Ferruginibacter
Bacteria	Bacteroidota	Cytophagia	Cytophagales	Spirosomaceae	Fibrella
Bacteria	Bacteroidota	Chitinophagia	Chitinophagales	Chitinophagaceae	Flavihumibacter
Bacteria	Bacteroidota	Chitinophagia	Chitinophagales	Chitinophagaceae	Flavisolibacter
Bacteria	Bacteroidota	Chitinophagia	Chitinophagales	Chitinophagaceae	Flavitalea
Bacteria	Bacteroidota	Flavobacteriia	Flavobacteriales	Flavobacteriaceae	Flavobacterium
Bacteria	Bacteroidota	Cytophagia	Cytophagales	Flexibacteraceae	Flexibacter
Bacteria	Bacteroidota	Flavobacteriia	Flavobacteriales	Crocinitomicaceae	Fluviicola
Bacteria	Bacteroidota	Cytophagia	Cytophagales	Cyclobacteriaceae	Fontibacter
Bacteria	Bacteroidota	Flavobacteriia	Flavobacteriales	Flavobacteriaceae	Galbibacter
Bacteria	Bacteroidota	Bacteroidia	Bacteroidales	Marinilabiliaceae	Geofilum
Bacteria	Bacteroidota	Saprospiria	Saprospirales	Lewinellaceae	Haliscomenobacter
Bacteria	Bacteroidota	Cytophagia	Cytophagales	Hymenobacteraceae	Hymenobacter
Bacteria	Bacteroidota	Chitinophagia	Chitinophagales	Chitinophagaceae	Lacibacter
Bacteria	Bacteroidota	Bacteroidia	Bacteroidales	Lentimicrobiaceae	Lentimicrobium
Bacteria	Bacteroidota	Cytophagia	Cytophagales	Cyclobacteriaceae	Lunatibacter
Bacteria	Bacteroidota	Bacteroidia	Bacteroidales	Prolixibacteraceae	Mangrovibacterium
Bacteria	Bacteroidota	Sphingobacteriia	Sphingobacteriales	Sphingobacteriaceae	Mucilaginibacter
Bacteria	Bacteroidota	Chitinophagia	Chitinophagales	Chitinophagaceae	Niastella
Bacteria	Bacteroidota	Cytophagia	Cytophagales	Fulvivirgaceae	Ohtaekwangia
Bacteria	Bacteroidota	Bacteroidia	Bacteroidales	Paludibacteraceae	Paludibacter
Bacteria	Bacteroidota	Sphingobacteriia	Sphingobacteriales	Sphingobacteriaceae	Parapedobacter
Bacteria	Bacteroidota	Sphingobacteriia	Sphingobacteriales	Sphingobacteriaceae	Pedobacter
Bacteria	Bacteroidota	Bacteroidia	Bacteroidales	Dysgonomonadaceae	Petrimonas
Bacteria	Bacteroidota	Flavobacteriia	Flavobacteriales	Flavobacteriaceae	Psychroflexus
Bacteria	Bacteroidota	Cytophagia	Cytophagales	Cyclobacteriaceae	Rhodonellum
Bacteria	Bacteroidota	Flavobacteriia	Flavobacteriales	Flavobacteriaceae	Salinimicrobium
Bacteria	Bacteroidota	Sphingobacteriia	Sphingobacteriales	Sphingobacteriaceae	Sphingobacterium
Bacteria	Bacteroidota	Cytophagia	Cytophagales	Spirosomaceae	Spirosoma
Bacteria	Bacteroidota	Chitinophagia	Chitinophagales	Chitinophagaceae	Taibaiella
Bacteria	Bacteroidota	Bacteroidia	Bacteroidales	Unclassified_Bacteroidales	Unclassified_Bacteroidales
Bacteria	Bacteroidota	Unclassified_Bacteroidota	Unclassified_Bacteroidota	Unclassified_Bacteroidota	Unclassified_Bacteroidota
Bacteria	Bacteroidota	Chitinophagia	Chitinophagales	Chitinophagaceae	Unclassified_Chitinophagaceae
Bacteria	Bacteroidota	Chitinophagia	Chitinophagales	Unclassified_Chitinophagales	Unclassified_Chitinophagales
Bacteria	Bacteroidota	Flavobacteriia	Flavobacteriales	Crocinitomicaceae	Unclassified_Crocinitomicaceae
Bacteria	Bacteroidota	Flavobacteriia	Flavobacteriales	Cryomorphaceae	Unclassified_Cryomorphaceae
Bacteria	Bacteroidota	Cytophagia	Cytophagales	Cyclobacteriaceae	Unclassified_Cyclobacteriaceae
Bacteria	Bacteroidota	Cytophagia	Cytophagales	Unclassified_Cytophagales	Unclassified_Cytophagales
Bacteria	Bacteroidota	Bacteroidia	Bacteroidales	Dysgonomonadaceae	Unclassified_Dysgonomonadaceae
Bacteria	Bacteroidota	Flavobacteriia	Flavobacteriales	Flavobacteriaceae	Unclassified_Flavobacteriaceae
Bacteria	Bacteroidota	Flavobacteriia	Flavobacteriales	Unclassified_Flavobacteriales	Unclassified_Flavobacteriales
Bacteria	Bacteroidota	Cytophagia	Cytophagales	Fulvivirgaceae	Unclassified_Fulvivirgaceae
Bacteria	Bacteroidota	Cytophagia	Cytophagales	Hymenobacteraceae	Unclassified_Hymenobacteraceae
Bacteria	Bacteroidota	Bacteroidia	Bacteroidales	Marinifilaceae	Unclassified_Marinifilaceae
Bacteria	Bacteroidota	Bacteroidia	Bacteroidales	Porphyromonadaceae	Unclassified_Porphyromonadaceae
Bacteria	Bacteroidota	Bacteroidia	Bacteroidales	Prolixibacteraceae	Unclassified_Prolixibacteraceae
Bacteria	Bacteroidota	Bacteroidia	Bacteroidales	Rikenellaceae	Unclassified_Rikenellaceae
Bacteria	Bacteroidota	Sphingobacteriia	Sphingobacteriales	Sphingobacteriaceae	Unclassified_Sphingobacteriaceae
Bacteria	Bacteroidota	Cytophagia	Cytophagales	Spirosomaceae	Unclassified_Spirosomaceae
Bacteria	Bacteroidota	Flavobacteriia	Flavobacteriales	Weeksellaceae	Unclassified_Weeksellaceae
Bacteria	Bacteroidota	Bacteroidia	Bacteroidales	Williamwhitmaniaceae	Williamwhitmania
Bacteria	Bacteroidota	Flavobacteriia	Flavobacteriales	Flavobacteriaceae	Zeaxanthinibacter
Bacteria	Balneolota	Balneolia	Balneolales	Balneolaceae	Rhodohalobacter
Bacteria	BRC1	BRC1_genera_incertae_sedis	BRC1_genera_incertae_sedis	BRC1_genera_incertae_sedis	BRC1_genera_incertae_sedis
Bacteria	Caldisericota	Caldisericia	Caldisericales	Caldisericaceae	Caldisericum
Bacteria	Campylobacterota	Campylobacteria	Campylobacterales	Arcobacteraceae	Arcobacter
Bacteria	Campylobacterota	Campylobacteria	Campylobacterales	Helicobacteraceae	Sulfuricurvum
Bacteria	Campylobacterota	Campylobacteria	Campylobacterales	Sulfurospirillaceae	Sulfurospirillum
Bacteria	Campylobacterota	Campylobacteria	Campylobacterales	Helicobacteraceae	Unclassified_Helicobacteraceae
Bacteria	candidate division WPS-2	WPS-2_genera_incertae_sedis	WPS-2_genera_incertae_sedis	WPS-2_genera_incertae_sedis	WPS-2_genera_incertae_sedis
Bacteria	Candidatus Saccharibacteria	Saccharibacteria_genera_incertae_sedis	Saccharibacteria_genera_incertae_sedis	Saccharibacteria_genera_incertae_sedis	Saccharibacteria_genera_incertae_sedis
Bacteria	Chlamydiota	Chlamydiia	Chlamydiales	Parachlamydiaceae	Neochlamydia
Bacteria	Chlamydiota	Chlamydiia	Chlamydiales	Parachlamydiaceae	Parachlamydia
Bacteria	Chlamydiota	Chlamydiia	Chlamydiales	Unclassified_Chlamydiales	Unclassified_Chlamydiales
Bacteria	Chlamydiota	Chlamydiia	Chlamydiales	Parachlamydiaceae	Unclassified_Parachlamydiaceae
Bacteria	Chlorobiota	Ignavibacteria	Ignavibacteriales	Ignavibacteriaceae	Ignavibacterium
Bacteria	Chlorobiota	Ignavibacteria	Ignavibacteriales	Ignavibacteriaceae	Unclassified_Ignavibacteriaceae
Bacteria	Chloroflexota	Caldilineae	Caldilineales	Caldilineaceae	Caldilinea
Bacteria	Chloroflexota	Chloroflexia	Herpetosiphonales	Herpetosiphonaceae	Herpetosiphon
Bacteria	Chloroflexota	Caldilineae	Caldilineales	Caldilineaceae	Litorilinea
Bacteria	Chloroflexota	Ktedonobacteria	Ktedonobacterales	Reticulibacteraceae	Reticulibacter
Bacteria	Chloroflexota	Tepidiformia	Tepidiformales	Tepidiformaceae	Tepidiforma
Bacteria	Chloroflexota	Chloroflexia	Unclassified_Chloroflexia	Unclassified_Chloroflexia	Unclassified_Chloroflexia
Bacteria	Chloroflexota	Unclassified_Chloroflexota	Unclassified_Chloroflexota	Unclassified_Chloroflexota	Unclassified_Chloroflexota
Bacteria	Chloroflexota	Ktedonobacteria	Ktedonobacterales	Unclassified_Ktedonobacterales	Unclassified_Ktedonobacterales
Bacteria	Cloacimonetes	Candidatus Cloacamonas	Candidatus Cloacamonas	Candidatus Cloacamonas	Candidatus Cloacamonas
Bacteria	Cyanobacteriota	Cyanophyceae	Leptolyngbyales	Leptolyngbyaceae	Apatinema
Bacteria	Cyanobacteriota	Cyanophyceae	Nostocales	Aphanizomenonaceae	Aphanizomenon
Bacteria	Cyanobacteriota	Cyanophyceae	Chroococcidiopsidales	Chroococcidiopsidaceae	Chroococcidiopsis
Bacteria	Cyanobacteriota	Cyanophyceae	Chroococcales	Aphanothecaceae	Euhalothece
Bacteria	Cyanobacteriota	Cyanophyceae	Oscillatoriales	Laspinemataceae	Laspinema
Bacteria	Cyanobacteriota	Cyanophyceae	Nodosilineales	Nodosilineaceae	Nodosilinea
Bacteria	Cyanobacteriota	Cyanophyceae	Synechococcales	Pseudanabaenaceae	Pseudanabaena
Bacteria	Cyanobacteriota	Unclassified_Cyanobacteriota	Unclassified_Cyanobacteriota	Unclassified_Cyanobacteriota	Unclassified_Cyanobacteriota
Bacteria	Cyanobacteriota	Cyanophyceae	Unclassified_Cyanophyceae	Unclassified_Cyanophyceae	Unclassified_Cyanophyceae
Bacteria	Cyanobacteriota	Cyanophyceae	Leptolyngbyales	Leptolyngbyaceae	Unclassified_Leptolyngbyaceae
Bacteria	Deinococcota	Deinococci	Deinococcales	Deinococcaceae	Deinococcus
Bacteria	Deinococcota	Deinococci	Trueperales	Trueperaceae	Truepera
Bacteria	Deinococcota	Deinococci	Deinococcales	Deinococcaceae	Unclassified_Deinococcaceae
Bacteria	Elusimicrobiota	Elusimicrobia	Elusimicrobiales	Elusimicrobiaceae	Elusimicrobium
Bacteria	Elusimicrobiota	Unclassified_Elusimicrobiota	Unclassified_Elusimicrobiota	Unclassified_Elusimicrobiota	Unclassified_Elusimicrobiota
Bacteria	Fibrobacterota	Chitinispirillia	Chitinispirillales	Chitinispirillaceae	Chitinispirillum
Bacteria	Gemmatimonadota	Gemmatimonadia	Gemmatimonadales	Gemmatimonadaceae	Gemmatimonas
Bacteria	Gemmatimonadota	Gemmatimonadia	Gemmatimonadales	Gemmatimonadaceae	Gemmatirosa
Bacteria	Gemmatimonadota	Gemmatimonadia	Gemmatimonadales	Gemmatimonadaceae	Unclassified_Gemmatimonadaceae
Bacteria	Gemmatimonadota	Unclassified_Gemmatimonadota	Unclassified_Gemmatimonadota	Unclassified_Gemmatimonadota	Unclassified_Gemmatimonadota
Bacteria	Latescibacteria	Latescibacteria_genera_incertae_sedis	Latescibacteria_genera_incertae_sedis	Latescibacteria_genera_incertae_sedis	Latescibacteria_genera_incertae_sedis
Bacteria	Lentisphaerota	Lentisphaeria	Victivallales	Victivallaceae	Victivallis
Bacteria	Marinimicrobia	Marinimicrobia_genera_incertae_sedis	Marinimicrobia_genera_incertae_sedis	Marinimicrobia_genera_incertae_sedis	Marinimicrobia_genera_incertae_sedis
Bacteria	Mycoplasmatota	Mollicutes	Acholeplasmatales	Acholeplasmataceae	Acholeplasma
Bacteria	Mycoplasmatota	Mollicutes	Mycoplasmoidales	Mycoplasmoidaceae	Malacoplasma
Bacteria	Mycoplasmatota	Mollicutes	Acholeplasmatales	Acholeplasmataceae	Mariniplasma
Bacteria	Nitrospirota	Nitrospiria	Nitrospirales	Nitrospiraceae	Nitrospira
Bacteria	Parcubacteria	Parcubacteria_genera_incertae_sedis	Parcubacteria_genera_incertae_sedis	Parcubacteria_genera_incertae_sedis	Parcubacteria_genera_incertae_sedis
Bacteria	Planctomycetota	Phycisphaerae	Sedimentisphaerales	Anaerohalosphaeraceae	Anaerohalosphaera
Bacteria	Planctomycetota	Planctomycetia	Pirellulales	Pirellulaceae	Aureliella
Bacteria	Planctomycetota	Planctomycetia	Pirellulales	Lacipirellulaceae	Bythopirellula
Bacteria	Planctomycetota	Planctomycetia	Planctomycetales	Planctomycetaceae	Caulifigura
Bacteria	Planctomycetota	Planctomycetia	Gemmatales	Gemmataceae	Frigoriglobus
Bacteria	Planctomycetota	Planctomycetia	Pirellulales	Lacipirellulaceae	Lacipirellula
Bacteria	Planctomycetota	Planctomycetia	Planctomycetales	Planctomycetaceae	Schlesneria
Bacteria	Planctomycetota	Planctomycetia	Isosphaerales	Isosphaeraceae	Singulisphaera
Bacteria	Planctomycetota	Phycisphaerae	Tepidisphaerales	Tepidisphaeraceae	Tepidisphaera
Bacteria	Planctomycetota	Planctomycetia	Gemmatales	Gemmataceae	Unclassified_Gemmataceae
Bacteria	Planctomycetota	Planctomycetia	Gemmatales	Unclassified_Gemmatales	Unclassified_Gemmatales
Bacteria	Planctomycetota	Planctomycetia	Isosphaerales	Isosphaeraceae	Unclassified_Isosphaeraceae
Bacteria	Planctomycetota	Planctomycetia	Pirellulales	Lacipirellulaceae	Unclassified_Lacipirellulaceae
Bacteria	Planctomycetota	Phycisphaerae	Unclassified_Phycisphaerae	Unclassified_Phycisphaerae	Unclassified_Phycisphaerae
Bacteria	Planctomycetota	Planctomycetia	Pirellulales	Pirellulaceae	Unclassified_Pirellulaceae
Bacteria	Planctomycetota	Planctomycetia	Pirellulales	Unclassified_Pirellulales	Unclassified_Pirellulales
Bacteria	Planctomycetota	Planctomycetia	Planctomycetales	Planctomycetaceae	Unclassified_Planctomycetaceae
Bacteria	Planctomycetota	Planctomycetia	Unclassified_Planctomycetia	Unclassified_Planctomycetia	Unclassified_Planctomycetia
Bacteria	Planctomycetota	Unclassified_Planctomycetota	Unclassified_Planctomycetota	Unclassified_Planctomycetota	Unclassified_Planctomycetota
Bacteria	Planctomycetota	Phycisphaerae	Sedimentisphaerales	Unclassified_Sedimentisphaerales	Unclassified_Sedimentisphaerales
Bacteria	Planctomycetota	Planctomycetia	Gemmatales	Gemmataceae	Urbifossiella
Bacteria	Pseudomonadota	Alphaproteobacteria	Rhodospirillales	Acetobacteraceae	Acetobacter
Bacteria	Pseudomonadota	Betaproteobacteria	Burkholderiales	Alcaligenaceae	Achromobacter
Bacteria	Pseudomonadota	Gammaproteobacteria	Gammaproteobacteria_incertae_sedis	Acidibacter	Acidibacter
Bacteria	Pseudomonadota	Alphaproteobacteria	Rhodospirillales	Acetobacteraceae	Acidisoma
Bacteria	Pseudomonadota	Betaproteobacteria	Burkholderiales	Comamonadaceae	Acidovorax
Bacteria	Pseudomonadota	Gammaproteobacteria	Pseudomonadales	Moraxellaceae	Acinetobacter
Bacteria	Pseudomonadota	Betaproteobacteria	Burkholderiales	Alcaligenaceae	Advenella
Bacteria	Pseudomonadota	Gammaproteobacteria	Aeromonadales	Aeromonadaceae	Aeromonas
Bacteria	Pseudomonadota	Alphaproteobacteria	Hyphomicrobiales	Aestuariivirgaceae	Aestuariivirga
Bacteria	Pseudomonadota	Deltaproteobacteria	Myxococcales	Polyangiaceae	Aetherobacter
Bacteria	Pseudomonadota	Alphaproteobacteria	Hyphomicrobiales	Bradyrhizobiaceae	Afipia
Bacteria	Pseudomonadota	Alphaproteobacteria	Hyphomicrobiales	Rhizobiaceae	Agrobacterium
Bacteria	Pseudomonadota	Betaproteobacteria	Burkholderiales	Alcaligenaceae	Alcaligenes
Bacteria	Pseudomonadota	Gammaproteobacteria	Oceanospirillales	Alcanivoracaceae	Alcanivorax
Bacteria	Pseudomonadota	Gammaproteobacteria	Chromatiales	Chromatiaceae	Alishewanella
Bacteria	Pseudomonadota	Alphaproteobacteria	Rhodobacterales	Paracoccaceae	Amaricoccus
Bacteria	Pseudomonadota	Alphaproteobacteria	Hyphomicrobiales	Phyllobacteriaceae	Aminobacter
Bacteria	Pseudomonadota	Deltaproteobacteria	Myxococcales	Anaeromyxobacteraceae	Anaeromyxobacter
Bacteria	Pseudomonadota	Alphaproteobacteria	Hyphomicrobiales	Xanthobacteraceae	Ancylobacter
Bacteria	Pseudomonadota	Alphaproteobacteria	Hyphomicrobiales	Xanthobacteraceae	Angulomicrobium
Bacteria	Pseudomonadota	Alphaproteobacteria	Hyphomicrobiales	Xanthobacteraceae	Aquabacter
Bacteria	Pseudomonadota	Betaproteobacteria	Burkholderiales	Comamonadaceae	Aquabacterium
Bacteria	Pseudomonadota	Betaproteobacteria	Neisseriales	Neisseriaceae	Aquella
Bacteria	Pseudomonadota	Gammaproteobacteria	Legionellales	Coxiellaceae	Aquicella
Bacteria	Pseudomonadota	Gammaproteobacteria	Legionellales	Coxiellaceae	Aquicella
Bacteria	Pseudomonadota	Alphaproteobacteria	Caulobacterales	Caulobacteraceae	Aquidulcibacter
Bacteria	Pseudomonadota	Gammaproteobacteria	Xanthomonadales	Xanthomonadaceae	Arenimonas
Bacteria	Pseudomonadota	Betaproteobacteria	Rhodocyclales	Zoogloeaceae	Aromatoleum
Bacteria	Pseudomonadota	Gammaproteobacteria	Chromatiales	Chromatiaceae	Arsukibacterium
Bacteria	Pseudomonadota	Alphaproteobacteria	Caulobacterales	Hyphomonadaceae	Asprobacter
Bacteria	Pseudomonadota	Betaproteobacteria	Burkholderiales	Alcaligenaceae	Azohydromonas
Bacteria	Pseudomonadota	Gammaproteobacteria	Pseudomonadales	Pseudomonadaceae	Azomonas
Bacteria	Pseudomonadota	Betaproteobacteria	Rhodocyclales	Azonexaceae	Azonexus
Bacteria	Pseudomonadota	Betaproteobacteria	Rhodocyclales	Rhodocyclaceae	Azospira
Bacteria	Pseudomonadota	Oligoflexia	Bacteriovoracales	Bacteriovoracaceae	Bacteriovorax
Bacteria	Pseudomonadota	Deltaproteobacteria	Bdellovibrionales	Bdellovibrionaceae	Bdellovibrio
Bacteria	Pseudomonadota	Alphaproteobacteria	Hyphomicrobiales	Beijerinckiaceae	Beijerinckia
Bacteria	Pseudomonadota	Alphaproteobacteria	Sphingomonadales	Sphingomonadaceae	Blastomonas
Bacteria	Pseudomonadota	Betaproteobacteria	Burkholderiales	Alcaligenaceae	Bordetella
Bacteria	Pseudomonadota	Alphaproteobacteria	Hyphomicrobiales	Boseaceae	Bosea
Bacteria	Pseudomonadota	Alphaproteobacteria	Hyphomicrobiales	Bradyrhizobiaceae	Bradyrhizobium
Bacteria	Pseudomonadota	Alphaproteobacteria	Caulobacterales	Caulobacteraceae	Brevundimonas
Bacteria	Pseudomonadota	Alphaproteobacteria	Hyphomicrobiales	Brucellaceae	Brucella
Bacteria	Pseudomonadota	Betaproteobacteria	Burkholderiales	Burkholderiaceae	Caballeronia
Bacteria	Pseudomonadota	Alphaproteobacteria	Hyphomicrobiales	Chelatococcaceae	Camelimonas
Bacteria	Pseudomonadota	Gammaproteobacteria	Gammaproteobacteria_incertae_sedis	Candidatus Carsonella	Candidatus Carsonella
Bacteria	Pseudomonadota	Betaproteobacteria	Burkholderiales	Alcaligenaceae	Castellaniella
Bacteria	Pseudomonadota	Alphaproteobacteria	Caulobacterales	Caulobacteraceae	Caulobacter
Bacteria	Pseudomonadota	Gammaproteobacteria	Pseudomonadales	Moraxellaceae	Cavicella
Bacteria	Pseudomonadota	Gammaproteobacteria	Cellvibrionales	Cellvibrionaceae	Cellvibrio
Bacteria	Pseudomonadota	Betaproteobacteria	Neisseriales	Chromobacteriaceae	Chitinibacter
Bacteria	Pseudomonadota	Deltaproteobacteria	Myxococcales	Polyangiaceae	Chondromyces
Bacteria	Pseudomonadota	Gammaproteobacteria	Oceanospirillales	Halomonadaceae	Cobetia
Bacteria	Pseudomonadota	Betaproteobacteria	Rhodocyclales	Zoogloeaceae	Cognatazoarcus
Bacteria	Pseudomonadota	Betaproteobacteria	Burkholderiales	Oxalobacteraceae	Collimonas
Bacteria	Pseudomonadota	Gammaproteobacteria	Alteromonadales	Colwelliaceae	Colwellia
Bacteria	Pseudomonadota	Alphaproteobacteria	Rhodospirillales	Stellaceae	Constrictibacter
Bacteria	Pseudomonadota	Alphaproteobacteria	Sphingomonadales	Erythrobacteraceae	Croceibacterium
Bacteria	Pseudomonadota	Alphaproteobacteria	Sphingomonadales	Erythrobacteraceae	Croceicoccus
Bacteria	Pseudomonadota	Betaproteobacteria	Burkholderiales	Burkholderiaceae	Cupriavidus
Bacteria	Pseudomonadota	Betaproteobacteria	Burkholderiales	Comamonadaceae	Curvibacter
Bacteria	Pseudomonadota	Alphaproteobacteria	Rhodobacterales	Paracoccaceae	Cypionkella
Bacteria	Pseudomonadota	Deltaproteobacteria	Myxococcales	Archangiaceae	Cystobacter
Bacteria	Pseudomonadota	Betaproteobacteria	Rhodocyclales	Azonexaceae	Dechloromonas
Bacteria	Pseudomonadota	Deltaproteobacteria	Desulfobacterales	Desulfobulbaceae	Desulfobulbus
Bacteria	Pseudomonadota	Deltaproteobacteria	Desulfobacterales	Desulfobulbaceae	Desulfocapsa
Bacteria	Pseudomonadota	Deltaproteobacteria	Desulfovibrionales	Desulfomicrobiaceae	Desulfomicrobium
Bacteria	Pseudomonadota	Deltaproteobacteria	Desulfobacterales	Desulfobulbaceae	Desulfoprunum
Bacteria	Pseudomonadota	Deltaproteobacteria	Desulfobacterales	Desulfobulbaceae	Desulfurivibrio
Bacteria	Pseudomonadota	Deltaproteobacteria	Desulfuromonadales	Desulfuromonadaceae	Desulfuromonas
Bacteria	Pseudomonadota	Alphaproteobacteria	Hyphomicrobiales	Devosiaceae	Devosia
Bacteria	Pseudomonadota	Betaproteobacteria	Burkholderiales	Comamonadaceae	Diaphorobacter
Bacteria	Pseudomonadota	Gammaproteobacteria	Xanthomonadales	Rhodanobacteraceae	Dokdonella
Bacteria	Pseudomonadota	Alphaproteobacteria	Rhodospirillales	Rhodospirillaceae	Dongia
Bacteria	Pseudomonadota	Gammaproteobacteria	Xanthomonadales	Rhodanobacteraceae	Dyella
Bacteria	Pseudomonadota	Gammaproteobacteria	Enterobacterales	Enterobacteriaceae	Enterobacter
Bacteria	Pseudomonadota	Gammaproteobacteria	Enterobacterales	Erwiniaceae	Erwinia
Bacteria	Pseudomonadota	Gammaproteobacteria	Enterobacterales	Enterobacteriaceae	Escherichia/Shigella
Bacteria	Pseudomonadota	Betaproteobacteria	Rhodocyclales	Azonexaceae	Ferribacterium
Bacteria	Pseudomonadota	Betaproteobacteria	Nitrosomonadales	Gallionellaceae	Ferrigenium
Bacteria	Pseudomonadota	Alphaproteobacteria	Sneathiellales	Sneathiellaceae	Ferrovibrio
Bacteria	Pseudomonadota	Betaproteobacteria	Ferrovales	Ferrovaceae	Ferrovum
Bacteria	Pseudomonadota	Alphaproteobacteria	Hyphomicrobiales	Hyphomicrobiaceae	Filomicrobium
Bacteria	Pseudomonadota	Oligoflexia	Silvanigrellales	Silvanigrellaceae	Fluviispira
Bacteria	Pseudomonadota	Alphaproteobacteria	Rhodobacterales	Paracoccaceae	Frigidibacter
Bacteria	Pseudomonadota	Betaproteobacteria	Nitrosomonadales	Gallionellaceae	Gallionella
Bacteria	Pseudomonadota	Alphaproteobacteria	Rhodospirillales	Geminicoccaceae	Geminicoccus
Bacteria	Pseudomonadota	Alphaproteobacteria	Rhodobacterales	Paracoccaceae	Gemmobacter
Bacteria	Pseudomonadota	Deltaproteobacteria	Desulfuromonadales	Geobacteraceae	Geoanaerobacter
Bacteria	Pseudomonadota	Deltaproteobacteria	Desulfuromonadales	Geobacteraceae	Geobacter
Bacteria	Pseudomonadota	Deltaproteobacteria	Desulfuromonadales	Geobacteraceae	Geomesophilobacter
Bacteria	Pseudomonadota	Betaproteobacteria	Nitrosomonadales	Sterolibacteriaceae	Georgfuchsia
Bacteria	Pseudomonadota	Betaproteobacteria	Burkholderiales	Oxalobacteraceae	Glaciimonas
Bacteria	Pseudomonadota	Alphaproteobacteria	Rhodospirillales	Acetobacteraceae	Gluconacetobacter
Bacteria	Pseudomonadota	Alphaproteobacteria	Rhodospirillales	Acetobacteraceae	Gluconobacter
Bacteria	Pseudomonadota	Alphaproteobacteria	Rhodospirillales	Rhodospirillaceae	Haematospirillum
Bacteria	Pseudomonadota	Gammaproteobacteria	Pasteurellales	Pasteurellaceae	Haemophilus
Bacteria	Pseudomonadota	Gammaproteobacteria	Oceanospirillales	Halomonadaceae	Halomonas
Bacteria	Pseudomonadota	Gammaproteobacteria	Pseudomonadales	Pseudomonadaceae	Halopseudomonas
Bacteria	Pseudomonadota	Gammaproteobacteria	Chromatiales	Halothiobacillaceae	Halothiobacillus
Bacteria	Pseudomonadota	Betaproteobacteria	Burkholderiales	Oxalobacteraceae	Herminiimonas
Bacteria	Pseudomonadota	Deltaproteobacteria	Desulfovibrionales	Desulfovibrionaceae	Humidesulfovibrio
Bacteria	Pseudomonadota	Betaproteobacteria	Burkholderiales	Comamonadaceae	Hydrogenophaga
Bacteria	Pseudomonadota	Hydrogenophilalia	Hydrogenophilales	Hydrogenophilaceae	Hydrogenophilus
Bacteria	Pseudomonadota	Alphaproteobacteria	Hyphomicrobiales	Hyphomicrobiaceae	Hyphomicrobium
Bacteria	Pseudomonadota	Gammaproteobacteria	Immundisolibacterales	Immundisolibacteraceae	Immundisolibacter
Bacteria	Pseudomonadota	Alphaproteobacteria	Hyphomicrobiales	Kaistiaceae	Kaistia
Bacteria	Pseudomonadota	Alphaproteobacteria	Rhodospirillales	Acetobacteraceae	Komagataeibacter
Bacteria	Pseudomonadota	Deltaproteobacteria	Myxococcales	Labilitrichaceae	Labilithrix
Bacteria	Pseudomonadota	Betaproteobacteria	Burkholderiales	Oxalobacteraceae	Lacisediminimonas
Bacteria	Pseudomonadota	Gammaproteobacteria	Legionellales	Legionellaceae	Legionella
Bacteria	Pseudomonadota	Alphaproteobacteria	Hyphomicrobiales	Lichenibacteriaceae	Lichenibacterium
Bacteria	Pseudomonadota	Alphaproteobacteria	Rhodospirillales	Acetobacteraceae	Lichenicoccus
Bacteria	Pseudomonadota	Betaproteobacteria	Burkholderiales	Burkholderiaceae	Limnobacter
Bacteria	Pseudomonadota	Gammaproteobacteria	Xanthomonadales	Xanthomonadaceae	Luteimonas
Bacteria	Pseudomonadota	Gammaproteobacteria	Xanthomonadales	Xanthomonadaceae	Lysobacter
Bacteria	Pseudomonadota	Gammaproteobacteria	Enterobacterales	Enterobacteriaceae	Mangrovibacter
Bacteria	Pseudomonadota	Zetaproteobacteria	Mariprofundales	Mariprofundaceae	Mariprofundus
Bacteria	Pseudomonadota	Alphaproteobacteria	Rhodobacterales	Roseobacteraceae	Marivita
Bacteria	Pseudomonadota	Betaproteobacteria	Burkholderiales	Oxalobacteraceae	Massilia
Bacteria	Pseudomonadota	Alphaproteobacteria	Hyphomicrobiales	Phyllobacteriaceae	Mesorhizobium
Bacteria	Pseudomonadota	Betaproteobacteria	Nitrosomonadales	Methylophilaceae	Methylobacillus
Bacteria	Pseudomonadota	Gammaproteobacteria	Methylococcales	Methylococcaceae	Methylobacter
Bacteria	Pseudomonadota	Alphaproteobacteria	Hyphomicrobiales	Methylobacteriaceae	Methylobacterium
Bacteria	Pseudomonadota	Gammaproteobacteria	Methylococcales	Methylococcaceae	Methylocaldum
Bacteria	Pseudomonadota	Alphaproteobacteria	Hyphomicrobiales	Beijerinckiaceae	Methylocapsa
Bacteria	Pseudomonadota	Alphaproteobacteria	Hyphomicrobiales	Hyphomicrobiaceae	Methyloceanibacter
Bacteria	Pseudomonadota	Gammaproteobacteria	Methylococcales	Methylococcaceae	Methylococcus
Bacteria	Pseudomonadota	Alphaproteobacteria	Hyphomicrobiales	Methylocystaceae	Methylocystis
Bacteria	Pseudomonadota	Gammaproteobacteria	Methylococcales	Methylococcaceae	Methyloglobulus
Bacteria	Pseudomonadota	Gammaproteobacteria	Methylococcales	Methylococcaceae	Methylomicrobium
Bacteria	Pseudomonadota	Gammaproteobacteria	Methylococcales	Methylococcaceae	Methylomonas
Bacteria	Pseudomonadota	Gammaproteobacteria	Thiotrichales	Piscirickettsiaceae	Methylophaga
Bacteria	Pseudomonadota	Betaproteobacteria	Nitrosomonadales	Methylophilaceae	Methylophilus
Bacteria	Pseudomonadota	Alphaproteobacteria	Hyphomicrobiales	Methylocystaceae	Methylosinus
Bacteria	Pseudomonadota	Betaproteobacteria	Nitrosomonadales	Methylophilaceae	Methylotenera
Bacteria	Pseudomonadota	Gammaproteobacteria	Methylococcales	Methylococcaceae	Methylotuvimicrobium
Bacteria	Pseudomonadota	Betaproteobacteria	Nitrosomonadales	Sterolibacteriaceae	Methyloversatilis
Bacteria	Pseudomonadota	Betaproteobacteria	Nitrosomonadales	Methylophilaceae	Methylovorus
Bacteria	Pseudomonadota	Gammaproteobacteria	Methylococcales	Methylococcaceae	Methylovulum
Bacteria	Pseudomonadota	Alphaproteobacteria	Micropepsales	Micropepsaceae	Micropepsis
Bacteria	Pseudomonadota	Alphaproteobacteria	Hyphomicrobiales	Methylobacteriaceae	Microvirga
Bacteria	Pseudomonadota	Gammaproteobacteria	Enterobacterales	Erwiniaceae	Mixta
Bacteria	Pseudomonadota	Gammaproteobacteria	Pseudomonadales	Moraxellaceae	Moraxella
Bacteria	Pseudomonadota	Deltaproteobacteria	Myxococcales	Nannocystaceae	Nannocystis
Bacteria	Pseudomonadota	Alphaproteobacteria	Hyphomicrobiales	Rhizobiaceae	Neorhizobium
Bacteria	Pseudomonadota	Gammaproteobacteria	Nevskiales	Nevskiaceae	Nevskia
Bacteria	Pseudomonadota	Alphaproteobacteria	Hyphomicrobiales	Phyllobacteriaceae	Nitratireductor
Bacteria	Pseudomonadota	Alphaproteobacteria	Hyphomicrobiales	Bradyrhizobiaceae	Nitrobacter
Bacteria	Pseudomonadota	Betaproteobacteria	Nitrosomonadales	Nitrosomonadaceae	Nitrosomonas
Bacteria	Pseudomonadota	Betaproteobacteria	Nitrosomonadales	Nitrosomonadaceae	Nitrosospira
Bacteria	Pseudomonadota	Betaproteobacteria	Burkholderiales	Oxalobacteraceae	Noviherbaspirillum
Bacteria	Pseudomonadota	Alphaproteobacteria	Sphingomonadales	Erythrobacteraceae	Novosphingobium
Bacteria	Pseudomonadota	Alphaproteobacteria	Rhodospirillales	Thalassobaculaceae	Oceanibaculum
Bacteria	Pseudomonadota	Oligoflexia	Oligoflexales	Oligoflexaceae	Oligoflexus
Bacteria	Pseudomonadota	Alphaproteobacteria	Hyphomicrobiales	Rhizobiaceae	Onobrychidicola
Bacteria	Pseudomonadota	Deltaproteobacteria	Desulfuromonadales	Geobacteraceae	Oryzomonas
Bacteria	Pseudomonadota	Betaproteobacteria	Burkholderiales	Oxalobacteraceae	Oxalicibacterium
Bacteria	Pseudomonadota	Gammaproteobacteria	Enterobacterales	Erwiniaceae	Pantoea
Bacteria	Pseudomonadota	Alphaproteobacteria	Sphingomonadales	Sphingomonadaceae	Parablastomonas
Bacteria	Pseudomonadota	Betaproteobacteria	Burkholderiales	Burkholderiaceae	Paraburkholderia
Bacteria	Pseudomonadota	Alphaproteobacteria	Rhodobacterales	Paracoccaceae	Paracoccus
Bacteria	Pseudomonadota	Gammaproteobacteria	Alteromonadales	Moritellaceae	Paramoritella
Bacteria	Pseudomonadota	Alphaproteobacteria	Hyphomicrobiales	Rhizobiaceae	Pararhizobium
Bacteria	Pseudomonadota	Alphaproteobacteria	Sphingomonadales	Sphingomonadaceae	Parasphingorhabdus
Bacteria	Pseudomonadota	Alphaproteobacteria	Hyphomicrobiales	Parvibaculaceae	Parvibaculum
Bacteria	Pseudomonadota	Alphaproteobacteria	Hyphomicrobiales	Hyphomicrobiaceae	Pedomicrobium
Bacteria	Pseudomonadota	Alphaproteobacteria	Rhodospirillales	Rhodovibrionaceae	Pelagibius
Bacteria	Pseudomonadota	Oligoflexia	Bacteriovoracales	Bacteriovoracaceae	Peredibacter
Bacteria	Pseudomonadota	Gammaproteobacteria	Pseudomonadales	Moraxellaceae	Perlucidibaca
Bacteria	Pseudomonadota	Alphaproteobacteria	Caulobacterales	Caulobacteraceae	Phenylobacterium
Bacteria	Pseudomonadota	Alphaproteobacteria	Hyphomicrobiales	Phyllobacteriaceae	Phyllobacterium
Bacteria	Pseudomonadota	Betaproteobacteria	Burkholderiales	Alcaligenaceae	Pigmentiphaga
Bacteria	Pseudomonadota	Betaproteobacteria	Burkholderiales	Comamonadaceae	Piscinibacter
Bacteria	Pseudomonadota	Betaproteobacteria	Burkholderiales	Comamonadaceae	Polaromonas
Bacteria	Pseudomonadota	Gammaproteobacteria	Nevskiales	Nevskiaceae	Polycyclovorans
Bacteria	Pseudomonadota	Alphaproteobacteria	Sphingomonadales	Sphingosinicellaceae	Polymorphobacter
Bacteria	Pseudomonadota	Gammaproteobacteria	Nevskiales	Steroidobacteraceae	Povalibacter
Bacteria	Pseudomonadota	Betaproteobacteria	Rhodocyclales	Rhodocyclaceae	Propionivibrio
Bacteria	Pseudomonadota	Gammaproteobacteria	Enterobacterales	Morganellaceae	Providencia
Bacteria	Pseudomonadota	Alphaproteobacteria	Hyphomicrobiales	Phyllobacteriaceae	Pseudaminobacter
Bacteria	Pseudomonadota	Gammaproteobacteria	Alteromonadales	Idiomarinaceae	Pseudidiomarina
Bacteria	Pseudomonadota	Gammaproteobacteria	Alteromonadales	Pseudoalteromonadaceae	Pseudoalteromonas
Bacteria	Pseudomonadota	Deltaproteobacteria	Bdellovibrionales	Bdellovibrionaceae	Pseudobdellovibrio
Bacteria	Pseudomonadota	Gammaproteobacteria	Oceanospirillales	Oceanospirillales_incertae_sedis	Pseudohongiella
Bacteria	Pseudomonadota	Alphaproteobacteria	Hyphomicrobiales	Bradyrhizobiaceae	Pseudolabrys
Bacteria	Pseudomonadota	Gammaproteobacteria	Xanthomonadales	Xanthomonadaceae	Pseudolysobacter
Bacteria	Pseudomonadota	Betaproteobacteria	Nitrosomonadales	Methylophilaceae	Pseudomethylobacillus
Bacteria	Pseudomonadota	Gammaproteobacteria	Pseudomonadales	Pseudomonadaceae	Pseudomonas
Bacteria	Pseudomonadota	Alphaproteobacteria	Hyphomicrobiales	Rhizobiaceae	Pseudorhizobium
Bacteria	Pseudomonadota	Alphaproteobacteria	Hyphomicrobiales	Bradyrhizobiaceae	Pseudorhodoplanes
Bacteria	Pseudomonadota	Gammaproteobacteria	Xanthomonadales	Xanthomonadaceae	Pseudoxanthomonas
Bacteria	Pseudomonadota	Alphaproteobacteria	Hyphomicrobiales	Methylobacteriaceae	Psychroglaciecola
Bacteria	Pseudomonadota	Betaproteobacteria	Burkholderiales	Alcaligenaceae	Pusillimonas
Bacteria	Pseudomonadota	Betaproteobacteria	Burkholderiales	Burkholderiaceae	Quisquiliibacterium
Bacteria	Pseudomonadota	Gammaproteobacteria	Enterobacterales	Yersiniaceae	Rahnella
Bacteria	Pseudomonadota	Betaproteobacteria	Burkholderiales	Burkholderiaceae	Ralstonia
Bacteria	Pseudomonadota	Betaproteobacteria	Burkholderiales	Comamonadaceae	Ramlibacter
Bacteria	Pseudomonadota	Alphaproteobacteria	Rhodospirillales	Reyranellaceae	Reyranella
Bacteria	Pseudomonadota	Alphaproteobacteria	Hyphomicrobiales	Rhabdaerophilaceae	Rhabdaerophilum
Bacteria	Pseudomonadota	Gammaproteobacteria	Chromatiales	Chromatiaceae	Rheinheimera
Bacteria	Pseudomonadota	Betaproteobacteria	Burkholderiales	Comamonadaceae	Rhizobacter
Bacteria	Pseudomonadota	Alphaproteobacteria	Hyphomicrobiales	Rhizobiaceae	Rhizobium
Bacteria	Pseudomonadota	Gammaproteobacteria	Xanthomonadales	Rhodanobacteraceae	Rhodanobacter
Bacteria	Pseudomonadota	Alphaproteobacteria	Hyphomicrobiales	Roseiarcaceae	Rhodoblastus
Bacteria	Pseudomonadota	Betaproteobacteria	Burkholderiales	Comamonadaceae	Rhodoferax
Bacteria	Pseudomonadota	Alphaproteobacteria	Hyphomicrobiales	Hyphomicrobiaceae	Rhodomicrobium
Bacteria	Pseudomonadota	Alphaproteobacteria	Hyphomicrobiales	Bradyrhizobiaceae	Rhodoplanes
Bacteria	Pseudomonadota	Alphaproteobacteria	Hyphomicrobiales	Bradyrhizobiaceae	Rhodopseudomonas
Bacteria	Pseudomonadota	Alphaproteobacteria	Rhodospirillales	Acetobacteraceae	Rhodovarius
Bacteria	Pseudomonadota	Alphaproteobacteria	Rickettsiales	Rickettsiaceae	Rickettsia
Bacteria	Pseudomonadota	Gammaproteobacteria	Legionellales	Coxiellaceae	Rickettsiella
Bacteria	Pseudomonadota	Betaproteobacteria	Burkholderiales	Comamonadaceae	Roseateles
Bacteria	Pseudomonadota	Alphaproteobacteria	Hyphomicrobiales	Roseiarcaceae	Roseiarcus
Bacteria	Pseudomonadota	Alphaproteobacteria	Rhodospirillales	Acetobacteraceae	Roseococcus
Bacteria	Pseudomonadota	Alphaproteobacteria	Rhodospirillales	Acetobacteraceae	Roseomonas
Bacteria	Pseudomonadota	Alphaproteobacteria	Rhodobacterales	Roseobacteraceae	Rubellimicrobium
Bacteria	Pseudomonadota	Betaproteobacteria	Nitrosomonadales	Sterolibacteriaceae	Rugosibacter
Bacteria	Pseudomonadota	Deltaproteobacteria	Myxococcales	Sandaracinaceae	Sandaracinus
Bacteria	Pseudomonadota	Alphaproteobacteria	Sphingomonadales	Sphingosinicellaceae	Sandarakinorhabdus
Bacteria	Pseudomonadota	Betaproteobacteria	Burkholderiales	Oxalobacteraceae	Sapientia
Bacteria	Pseudomonadota	Betaproteobacteria	Burkholderiales	Comamonadaceae	Scleromatobacter
Bacteria	Pseudomonadota	Gammaproteobacteria	Gammaproteobacteria_incertae_sedis	Sedimenticola	Sedimenticola
Bacteria	Pseudomonadota	Betaproteobacteria	Burkholderiales	Comamonadaceae	Serpentinimonas
Bacteria	Pseudomonadota	Gammaproteobacteria	Enterobacterales	Yersiniaceae	Serratia
Bacteria	Pseudomonadota	Gammaproteobacteria	Alteromonadales	Shewanellaceae	Shewanella
Bacteria	Pseudomonadota	Alphaproteobacteria	Hyphomicrobiales	Rhizobiaceae	Shinella
Bacteria	Pseudomonadota	Betaproteobacteria	Nitrosomonadales	Gallionellaceae	Sideroxydans
Bacteria	Pseudomonadota	Oligoflexia	Silvanigrellales	Silvanigrellaceae	Silvanigrella
Bacteria	Pseudomonadota	Betaproteobacteria	Burkholderiales	Comamonadaceae	Simplicispira
Bacteria	Pseudomonadota	Deltaproteobacteria	Syntrophobacterales	Syntrophaceae	Smithella
Bacteria	Pseudomonadota	Alphaproteobacteria	Sneathiellales	Sneathiellaceae	Sneathiella
Bacteria	Pseudomonadota	Gammaproteobacteria	Nevskiales	Nevskiaceae	Solimonas
Bacteria	Pseudomonadota	Alphaproteobacteria	Sphingomonadales	Sphingosinicellaceae	Sphingoaurantiacus
Bacteria	Pseudomonadota	Alphaproteobacteria	Sphingomonadales	Sphingomonadaceae	Sphingobium
Bacteria	Pseudomonadota	Alphaproteobacteria	Sphingomonadales	Sphingomonadaceae	Sphingomonas
Bacteria	Pseudomonadota	Alphaproteobacteria	Sphingomonadales	Sphingomonadaceae	Sphingopyxis
Bacteria	Pseudomonadota	Alphaproteobacteria	Sphingomonadales	Sphingomonadaceae	Sphingorhabdus
Bacteria	Pseudomonadota	Alphaproteobacteria	Sphingomonadales	Sphingosinicellaceae	Sphingosinicella
Bacteria	Pseudomonadota	Alphaproteobacteria	Hyphomicrobiales	Stappiaceae	Stappia
Bacteria	Pseudomonadota	Alphaproteobacteria	Rhodospirillales	Stellaceae	Stella
Bacteria	Pseudomonadota	Gammaproteobacteria	Xanthomonadales	Xanthomonadaceae	Stenotrophomonas
Bacteria	Pseudomonadota	Gammaproteobacteria	Nevskiales	Steroidobacteraceae	Steroidobacter
Bacteria	Pseudomonadota	Betaproteobacteria	Nitrosomonadales	Sulfuricellaceae	Sulfuricella
Bacteria	Pseudomonadota	Betaproteobacteria	Nitrosomonadales	Sulfuricellaceae	Sulfuriferula
Bacteria	Pseudomonadota	Betaproteobacteria	Nitrosomonadales	Sulfuricellaceae	Sulfurimicrobium
Bacteria	Pseudomonadota	Betaproteobacteria	Nitrosomonadales	Sulfuricellaceae	Sulfurirhabdus
Bacteria	Pseudomonadota	Betaproteobacteria	Nitrosomonadales	Sterolibacteriaceae	Sulfuritalea
Bacteria	Pseudomonadota	Betaproteobacteria	Nitrosomonadales	Thiobacillaceae	Sulfuritortus
Bacteria	Pseudomonadota	Deltaproteobacteria	Syntrophorhabdales	Syntrophorhabdaceae	Syntrophorhabdus
Bacteria	Pseudomonadota	Alphaproteobacteria	Rhodobacterales	Paracoccaceae	Tabrizicola
Bacteria	Pseudomonadota	Alphaproteobacteria	Caulobacterales	Caulobacteraceae	Terricaulis
Bacteria	Pseudomonadota	Alphaproteobacteria	Hyphomicrobiales	Hyphomicrobiales_incertae_sedis	Terrihabitans
Bacteria	Pseudomonadota	Alphaproteobacteria	Rhodobacterales	Roseobacteraceae	Thalassobius
Bacteria	Pseudomonadota	Betaproteobacteria	Rhodocyclales	Zoogloeaceae	Thauera
Bacteria	Pseudomonadota	Gammaproteobacteria	Xanthomonadales	Xanthomonadaceae	Thermomonas
Bacteria	Pseudomonadota	Betaproteobacteria	Nitrosomonadales	Thiobacillaceae	Thiobacillus
Bacteria	Pseudomonadota	Betaproteobacteria	Burkholderiales	Burkholderiales_incertae_sedis	Thiomonas
Bacteria	Pseudomonadota	Gammaproteobacteria	Thiotrichales	Thiotrichaceae	Thiothrix
Bacteria	Pseudomonadota	Alphaproteobacteria	Sphingomonadales	Erythrobacteraceae	Tsuneonella
Bacteria	Pseudomonadota	Alphaproteobacteria	Rhodospirillales	Acetobacteraceae	Unclassified_Acetobacteraceae
Bacteria	Pseudomonadota	Gammaproteobacteria	Acidiferrobacterales	Acidiferrobacteraceae	Unclassified_Acidiferrobacteraceae
Bacteria	Pseudomonadota	Betaproteobacteria	Burkholderiales	Alcaligenaceae	Unclassified_Alcaligenaceae
Bacteria	Pseudomonadota	Alphaproteobacteria	Unclassified_Alphaproteobacteria	Unclassified_Alphaproteobacteria	Unclassified_Alphaproteobacteria
Bacteria	Pseudomonadota	Gammaproteobacteria	Alteromonadales	Unclassified_Alteromonadales	Unclassified_Alteromonadales
Bacteria	Pseudomonadota	Alphaproteobacteria	Hyphomicrobiales	Ancalomicrobiaceae	Unclassified_Ancalomicrobiaceae
Bacteria	Pseudomonadota	Deltaproteobacteria	Myxococcales	Archangiaceae	Unclassified_Archangiaceae
Bacteria	Pseudomonadota	Betaproteobacteria	Rhodocyclales	Azonexaceae	Unclassified_Azonexaceae
Bacteria	Pseudomonadota	Alphaproteobacteria	Rhodospirillales	Azospirillaceae	Unclassified_Azospirillaceae
Bacteria	Pseudomonadota	Deltaproteobacteria	Bdellovibrionales	Bdellovibrionaceae	Unclassified_Bdellovibrionaceae
Bacteria	Pseudomonadota	Alphaproteobacteria	Hyphomicrobiales	Beijerinckiaceae	Unclassified_Beijerinckiaceae
Bacteria	Pseudomonadota	Betaproteobacteria	Unclassified_Betaproteobacteria	Unclassified_Betaproteobacteria	Unclassified_Betaproteobacteria
Bacteria	Pseudomonadota	Alphaproteobacteria	Hyphomicrobiales	Bradyrhizobiaceae	Unclassified_Bradyrhizobiaceae
Bacteria	Pseudomonadota	Betaproteobacteria	Burkholderiales	Burkholderiaceae	Unclassified_Burkholderiaceae
Bacteria	Pseudomonadota	Betaproteobacteria	Burkholderiales	Unclassified_Burkholderiales	Unclassified_Burkholderiales
Bacteria	Pseudomonadota	Alphaproteobacteria	Caulobacterales	Caulobacteraceae	Unclassified_Caulobacteraceae
Bacteria	Pseudomonadota	Alphaproteobacteria	Caulobacterales	Unclassified_Caulobacterales	Unclassified_Caulobacterales
Bacteria	Pseudomonadota	Gammaproteobacteria	Cellvibrionales	Cellvibrionaceae	Unclassified_Cellvibrionaceae
Bacteria	Pseudomonadota	Gammaproteobacteria	Cellvibrionales	Unclassified_Cellvibrionales	Unclassified_Cellvibrionales
Bacteria	Pseudomonadota	Alphaproteobacteria	Hyphomicrobiales	Chelatococcaceae	Unclassified_Chelatococcaceae
Bacteria	Pseudomonadota	Gammaproteobacteria	Chromatiales	Chromatiaceae	Unclassified_Chromatiaceae
Bacteria	Pseudomonadota	Gammaproteobacteria	Chromatiales	Unclassified_Chromatiales	Unclassified_Chromatiales
Bacteria	Pseudomonadota	Betaproteobacteria	Burkholderiales	Comamonadaceae	Unclassified_Comamonadaceae
Bacteria	Pseudomonadota	Deltaproteobacteria	Unclassified_Deltaproteobacteria	Unclassified_Deltaproteobacteria	Unclassified_Deltaproteobacteria
Bacteria	Pseudomonadota	Deltaproteobacteria	Desulfobacterales	Desulfobacteraceae	Unclassified_Desulfobacteraceae
Bacteria	Pseudomonadota	Deltaproteobacteria	Desulfobacterales	Unclassified_Desulfobacterales	Unclassified_Desulfobacterales
Bacteria	Pseudomonadota	Deltaproteobacteria	Desulfobacterales	Desulfobulbaceae	Unclassified_Desulfobulbaceae
Bacteria	Pseudomonadota	Deltaproteobacteria	Desulfuromonadales	Unclassified_Desulfuromonadales	Unclassified_Desulfuromonadales
Bacteria	Pseudomonadota	Alphaproteobacteria	Hyphomicrobiales	Devosiaceae	Unclassified_Devosiaceae
Bacteria	Pseudomonadota	Gammaproteobacteria	Enterobacterales	Unclassified_Enterobacterales	Unclassified_Enterobacterales
Bacteria	Pseudomonadota	Gammaproteobacteria	Enterobacterales	Enterobacteriaceae	Unclassified_Enterobacteriaceae
Bacteria	Pseudomonadota	Gammaproteobacteria	Enterobacterales	Erwiniaceae	Unclassified_Erwiniaceae
Bacteria	Pseudomonadota	Alphaproteobacteria	Sphingomonadales	Erythrobacteraceae	Unclassified_Erythrobacteraceae
Bacteria	Pseudomonadota	Betaproteobacteria	Nitrosomonadales	Gallionellaceae	Unclassified_Gallionellaceae
Bacteria	Pseudomonadota	Gammaproteobacteria	Unclassified_Gammaproteobacteria	Unclassified_Gammaproteobacteria	Unclassified_Gammaproteobacteria
Bacteria	Pseudomonadota	Deltaproteobacteria	Desulfuromonadales	Geobacteraceae	Unclassified_Geobacteraceae
Bacteria	Pseudomonadota	Gammaproteobacteria	Oceanospirillales	Halomonadaceae	Unclassified_Halomonadaceae
Bacteria	Pseudomonadota	Alphaproteobacteria	Hyphomicrobiales	Hyphomicrobiaceae	Unclassified_Hyphomicrobiaceae
Bacteria	Pseudomonadota	Alphaproteobacteria	Hyphomicrobiales	Unclassified_Hyphomicrobiales	Unclassified_Hyphomicrobiales
Bacteria	Pseudomonadota	Alphaproteobacteria	Caulobacterales	Hyphomonadaceae	Unclassified_Hyphomonadaceae
Bacteria	Pseudomonadota	Gammaproteobacteria	Methylococcales	Methylococcaceae	Unclassified_Methylococcaceae
Bacteria	Pseudomonadota	Betaproteobacteria	Nitrosomonadales	Methylophilaceae	Unclassified_Methylophilaceae
Bacteria	Pseudomonadota	Alphaproteobacteria	Micropepsales	Micropepsaceae	Unclassified_Micropepsaceae
Bacteria	Pseudomonadota	Gammaproteobacteria	Pseudomonadales	Moraxellaceae	Unclassified_Moraxellaceae
Bacteria	Pseudomonadota	Deltaproteobacteria	Myxococcales	Myxococcaceae	Unclassified_Myxococcaceae
Bacteria	Pseudomonadota	Deltaproteobacteria	Myxococcales	Unclassified_Myxococcales	Unclassified_Myxococcales
Bacteria	Pseudomonadota	Deltaproteobacteria	Myxococcales	Nannocystaceae	Unclassified_Nannocystaceae
Bacteria	Pseudomonadota	Betaproteobacteria	Neisseriales	Unclassified_Neisseriales	Unclassified_Neisseriales
Bacteria	Pseudomonadota	Gammaproteobacteria	Nevskiales	Nevskiaceae	Unclassified_Nevskiaceae
Bacteria	Pseudomonadota	Gammaproteobacteria	Nevskiales	Unclassified_Nevskiales	Unclassified_Nevskiales
Bacteria	Pseudomonadota	Betaproteobacteria	Nitrosomonadales	Nitrosomonadaceae	Unclassified_Nitrosomonadaceae
Bacteria	Pseudomonadota	Betaproteobacteria	Nitrosomonadales	Unclassified_Nitrosomonadales	Unclassified_Nitrosomonadales
Bacteria	Pseudomonadota	Gammaproteobacteria	Oceanospirillales	Oceanospirillaceae	Unclassified_Oceanospirillaceae
Bacteria	Pseudomonadota	Gammaproteobacteria	Oceanospirillales	Unclassified_Oceanospirillales	Unclassified_Oceanospirillales
Bacteria	Pseudomonadota	Betaproteobacteria	Burkholderiales	Oxalobacteraceae	Unclassified_Oxalobacteraceae
Bacteria	Pseudomonadota	Alphaproteobacteria	Rhodobacterales	Paracoccaceae	Unclassified_Paracoccaceae
Bacteria	Pseudomonadota	Gammaproteobacteria	Enterobacterales	Pectobacteriaceae	Unclassified_Pectobacteriaceae
Bacteria	Pseudomonadota	Alphaproteobacteria	Hyphomicrobiales	Phyllobacteriaceae	Unclassified_Phyllobacteriaceae
Bacteria	Pseudomonadota	Deltaproteobacteria	Myxococcales	Polyangiaceae	Unclassified_Polyangiaceae
Bacteria	Pseudomonadota	Gammaproteobacteria	Pseudomonadales	Pseudomonadaceae	Unclassified_Pseudomonadaceae
Bacteria	Pseudomonadota	Gammaproteobacteria	Pseudomonadales	Unclassified_Pseudomonadales	Unclassified_Pseudomonadales
Bacteria	Pseudomonadota	Unclassified_Pseudomonadota	Unclassified_Pseudomonadota	Unclassified_Pseudomonadota	Unclassified_Pseudomonadota
Bacteria	Pseudomonadota	Alphaproteobacteria	Hyphomicrobiales	Rhizobiaceae	Unclassified_Rhizobiaceae
Bacteria	Pseudomonadota	Gammaproteobacteria	Xanthomonadales	Rhodanobacteraceae	Unclassified_Rhodanobacteraceae
Bacteria	Pseudomonadota	Alphaproteobacteria	Rhodobacterales	Unclassified_Rhodobacterales	Unclassified_Rhodobacterales
Bacteria	Pseudomonadota	Betaproteobacteria	Rhodocyclales	Rhodocyclaceae	Unclassified_Rhodocyclaceae
Bacteria	Pseudomonadota	Betaproteobacteria	Rhodocyclales	Unclassified_Rhodocyclales	Unclassified_Rhodocyclales
Bacteria	Pseudomonadota	Alphaproteobacteria	Rhodospirillales	Rhodospirillaceae	Unclassified_Rhodospirillaceae
Bacteria	Pseudomonadota	Alphaproteobacteria	Rhodospirillales	Unclassified_Rhodospirillales	Unclassified_Rhodospirillales
Bacteria	Pseudomonadota	Alphaproteobacteria	Rickettsiales	Rickettsiaceae	Unclassified_Rickettsiaceae
Bacteria	Pseudomonadota	Alphaproteobacteria	Hyphomicrobiales	Roseiarcaceae	Unclassified_Roseiarcaceae
Bacteria	Pseudomonadota	Alphaproteobacteria	Rhodobacterales	Roseobacteraceae	Unclassified_Roseobacteraceae
Bacteria	Pseudomonadota	Oligoflexia	Silvanigrellales	Silvanigrellaceae	Unclassified_Silvanigrellaceae
Bacteria	Pseudomonadota	Alphaproteobacteria	Sneathiellales	Sneathiellaceae	Unclassified_Sneathiellaceae
Bacteria	Pseudomonadota	Alphaproteobacteria	Sphingomonadales	Sphingomonadaceae	Unclassified_Sphingomonadaceae
Bacteria	Pseudomonadota	Alphaproteobacteria	Sphingomonadales	Unclassified_Sphingomonadales	Unclassified_Sphingomonadales
Bacteria	Pseudomonadota	Alphaproteobacteria	Sphingomonadales	Sphingosinicellaceae	Unclassified_Sphingosinicellaceae
Bacteria	Pseudomonadota	Gammaproteobacteria	Nevskiales	Steroidobacteraceae	Unclassified_Steroidobacteraceae
Bacteria	Pseudomonadota	Betaproteobacteria	Nitrosomonadales	Sterolibacteriaceae	Unclassified_Sterolibacteriaceae
Bacteria	Pseudomonadota	Betaproteobacteria	Nitrosomonadales	Sulfuricellaceae	Unclassified_Sulfuricellaceae
Bacteria	Pseudomonadota	Deltaproteobacteria	Syntrophobacterales	Syntrophaceae	Unclassified_Syntrophaceae
Bacteria	Pseudomonadota	Deltaproteobacteria	Syntrophobacterales	Unclassified_Syntrophobacterales	Unclassified_Syntrophobacterales
Bacteria	Pseudomonadota	Gammaproteobacteria	Xanthomonadales	Xanthomonadaceae	Unclassified_Xanthomonadaceae
Bacteria	Pseudomonadota	Gammaproteobacteria	Xanthomonadales	Unclassified_Xanthomonadales	Unclassified_Xanthomonadales
Bacteria	Pseudomonadota	Gammaproteobacteria	Enterobacterales	Yersiniaceae	Unclassified_Yersiniaceae
Bacteria	Pseudomonadota	Betaproteobacteria	Rhodocyclales	Zoogloeaceae	Unclassified_Zoogloeaceae
Bacteria	Pseudomonadota	Alphaproteobacteria	Hyphomicrobiales	Nitrobacteraceae	Undibacter
Bacteria	Pseudomonadota	Betaproteobacteria	Burkholderiales	Oxalobacteraceae	Undibacterium
Bacteria	Pseudomonadota	Betaproteobacteria	Nitrosomonadales	Usitatibacteraceae	Usitatibacter
Bacteria	Pseudomonadota	Betaproteobacteria	Burkholderiales	Comamonadaceae	Variovorax
Bacteria	Pseudomonadota	Alphaproteobacteria	Rhodospirillales	Rhodospirillaceae	Vineibacter
Bacteria	Pseudomonadota	Gammaproteobacteria	Chromatiales	Woeseiaceae	Woeseia
Bacteria	Pseudomonadota	Alphaproteobacteria	Hyphomicrobiales	Xanthobacteraceae	Xanthobacter
Bacteria	Pseudomonadota	Alphaproteobacteria	Rhodospirillales	Zavarziniaceae	Zavarzinia
Bacteria	Rhodothermota	Rhodothermia	Rhodothermales	Rubricoccaceae	Rubrivirga
Bacteria	Rhodothermota	Rhodothermia	Rhodothermales	Salinibacteraceae	Salinibacter
Bacteria	Rhodothermota	Rhodothermia	Rhodothermales	Unclassified_Rhodothermales	Unclassified_Rhodothermales
Bacteria	Spirochaetota	Spirochaetia	Leptospirales	Leptospiraceae	Leptonema
Bacteria	Spirochaetota	Spirochaetia	Spirochaetales	Treponemataceae	Rectinema
Bacteria	Spirochaetota	Spirochaetia	Spirochaetales	Spirochaetaceae	Spirochaeta
Bacteria	Spirochaetota	Spirochaetia	Spirochaetales	Treponemataceae	Teretinema
Bacteria	Spirochaetota	Spirochaetia	Leptospirales	Leptospiraceae	Turneriella
Bacteria	Spirochaetota	Spirochaetia	Spirochaetales	Spirochaetaceae	Unclassified_Spirochaetaceae
Bacteria	Spirochaetota	Spirochaetia	Spirochaetales	Unclassified_Spirochaetales	Unclassified_Spirochaetales
Bacteria	Spirochaetota	Spirochaetia	Unclassified_Spirochaetia	Unclassified_Spirochaetia	Unclassified_Spirochaetia
Bacteria	SR1	SR1_genera_incertae_sedis	SR1_genera_incertae_sedis	SR1_genera_incertae_sedis	SR1_genera_incertae_sedis
Bacteria	Synergistota	Synergistia	Synergistales	Synergistaceae	Unclassified_Synergistaceae
Bacteria	Thermomicrobiota	Thermomicrobia	Sphaerobacterales	Sphaerobacteraceae	Sphaerobacter
Bacteria	Thermomicrobiota	Thermomicrobia	Sphaerobacterales	Sphaerobacteraceae	Unclassified_Sphaerobacteraceae
Bacteria	Thermomicrobiota	Thermomicrobia	Unclassified_Thermomicrobia	Unclassified_Thermomicrobia	Unclassified_Thermomicrobia
Bacteria	Thermotogota	Thermotogae	Petrotogales	Petrotogaceae	Defluviitoga
Bacteria	Thermotogota	Thermotogae	Thermotogales	Fervidobacteriaceae	Unclassified_Fervidobacteriaceae
Bacteria	Verrucomicrobiota	Opitutia	Opitutales	Opitutaceae	Lacunisphaera
Bacteria	Verrucomicrobiota	Verrucomicrobiia	Verrucomicrobiales	Verrucomicrobiaceae	Luteolibacter
Bacteria	Verrucomicrobiota	Opitutia	Opitutales	Opitutaceae	Oleiharenicola
Bacteria	Verrucomicrobiota	Opitutia	Opitutales	Opitutaceae	Rariglobus
Bacteria	Verrucomicrobiota	Verrucomicrobiia	Verrucomicrobiales	Verrucomicrobiaceae	Roseimicrobium
Bacteria	Verrucomicrobiota	Spartobacteria	Spartobacteria_genera_incertae_sedis	Spartobacteria_genera_incertae_sedis	Spartobacteria_genera_incertae_sedis
Bacteria	Verrucomicrobiota	Subdivision3	Subdivision3_genera_incertae_sedis	Subdivision3_genera_incertae_sedis	Subdivision3_genera_incertae_sedis
Bacteria	Verrucomicrobiota	Subdivision5	Subdivision5_genera_incertae_sedis	Subdivision5_genera_incertae_sedis	Subdivision5_genera_incertae_sedis
Bacteria	Verrucomicrobiota	Opitutia	Opitutales	Opitutaceae	Unclassified_Opitutaceae
Bacteria	Verrucomicrobiota	Spartobacteria	Unclassified_Spartobacteria	Unclassified_Spartobacteria	Unclassified_Spartobacteria
Bacteria	Verrucomicrobiota	Subdivision3	Unclassified_Subdivision3	Unclassified_Subdivision3	Unclassified_Subdivision3
Bacteria	Verrucomicrobiota	Verrucomicrobiia	Verrucomicrobiales	Verrucomicrobiaceae	Unclassified_Verrucomicrobiaceae
Bacteria	Verrucomicrobiota	Verrucomicrobiia	Verrucomicrobiales	Unclassified_Verrucomicrobiales	Unclassified_Verrucomicrobiales
Bacteria	Verrucomicrobiota	Unclassified_Verrucomicrobiota	Unclassified_Verrucomicrobiota	Unclassified_Verrucomicrobiota	Unclassified_Verrucomicrobiota

## Sheet: Notes
TABLE S1. Checklist of all taxa detected on the Forni Glacier
Bacterial taxa are included in the checklist where classified at least to the level of phylum
Eukaryotic taxa are included in the checklist where classified at least to the level of class
COI: cytochrome oxidase unit I
eDNA: environmental DNA
SAR: stramenopiles, alveolates and rhizarians
