# Supplementary material for: Ecological interactions in glacier environments: a review of studies on a model Alpine glacier
Source: Biol Rev Camb Philos Soc. 2024 Sep 9;100(1):227–44. doi: 10.1111/brv.13138 (PMC11718624; doi:10.1111/brv.13138)
Supplement: Supplementary file 2 — Table S2. Non‐filtered environmental DNA (eDNA) abundance data. (.xlsx). [file BRV-100-227-s001.xlsx]

## Sheet: TABLE S2
ID	Order_name	Rank	Seq_length	Genus_id	Order_id	Best_match	Count	Family	Family_name	Genus_name	ID_status.18S_database_r123.NICKEL	Match_count.18S_database_r123.NICKEL	Count_sample	Count_controls	P_cont	sample.ro1	sample.ro10	sample.ro11	sample.ro12	sample.ro13	sample.ro14	sample.ro15	sample.ro16	sample.ro17	sample.ro18	sample.ro19	sample.ro2	sample.ro20	sample.ro21	sample.ro22	sample.ro23	sample.ro24	sample.ro25	sample.ro26	sample.ro27	sample.ro28	sample.ro29	sample.ro3	sample.ro30	sample.ro31	sample.ro32	sample.ro33	sample.ro34	sample.ro35	sample.ro36	sample.ro37	sample.ro38	sample.ro39	sample.ro4
HWI-M00234:294:000000000-AFPVH:1:1106:19520:2958_CONS_SUB_SUB_CMP	None	rank_by_db={'18S_database_r123-NICKEL': 'kingdom'}	99	genus=None	None	{'18S_database_r123-NICKEL': 'JQ390147	89	NA	NA	NA	True	59	88	1	0.011236	0	0	0	0	0	0	0	0	0	0	0	0	0	0	0	0	0	0	0	0	0	0	0	0	0	0	0	0	0	0	0	0	0	0
HWI-M00234:294:000000000-AFPVH:1:1113:22484:2980_CONS_SUB_SUB_CMP	Chlorellales	rank_by_db={'18S_database_r123-NICKEL': 'species'}	101	genus=3071	35460	{'18S_database_r123-NICKEL': 'KJ499988	308	35461	Chlorellaceae	Chlorella	True	1	307	1	0.00324675	0	0	0	8	0	0	0	0	0	0	0	0	0	0	0	0	0	0	0	0	0	0	0	0	0	0	0	0	0	0	0	0	0	0
HWI-M00234:294:000000000-AFPVH:1:1119:15000:20866_CONS_SUB_SUB	Grimmiales	rank_by_db={'18S_database_r123-NICKEL': 'species'}	106	genus=70137	64936	{'18S_database_r123-NICKEL': 'Y16011	110	65550	Grimmiaceae	Racomitrium	True	1	110	0	0	0	0	0	0	0	0	0	0	0	0	0	0	0	0	0	8	0	0	0	0	0	0	0	0	0	0	0	0	0	0	0	0	0	0
HWI-M00234:294:000000000-AFPVH:1:2117:12381:15552_CONS_SUB_SUB_CMP	None	rank_by_db={'18S_database_r123-NICKEL': 'superkingdom'}	120	genus=None	None	{'18S_database_r123-NICKEL': 'AJ439401	20	NA	NA	NA	True	2369	20	0	0	0	0	0	0	0	0	0	0	0	0	0	0	0	0	0	0	0	0	0	0	0	0	0	0	0	0	0	0	0	0	0	0	0	0
HWI-M00234:294:000000000-AFPVH:1:1110:13189:12869_CONS_SUB_SUB	None	rank_by_db={'18S_database_r123-NICKEL': 'no rank'}	104	genus=None	None	{'18S_database_r123-NICKEL': 'AB548399	67	NA	NA	NA	True	10	67	0	0	0	0	0	0	0	0	0	0	0	0	0	0	0	0	0	0	9	0	0	0	0	0	0	0	0	0	0	0	0	0	0	0	0	0
HWI-M00234:294:000000000-AFPVH:1:1101:15147:10104_CONS_SUB_SUB_CMP	None	rank_by_db={'18S_database_r123-NICKEL': 'no rank'}	106	genus=None	None	{'18S_database_r123-NICKEL': 'HM536171	2159	NA	NA	NA	True	10	2157	2	0.000926355	0	0	0	9	0	0	0	0	0	0	0	0	0	0	0	0	0	0	0	0	0	0	0	0	0	0	0	0	0	0	0	0	0	0
HWI-M00234:294:000000000-AFPVH:1:2105:16075:16495_CONS_SUB_SUB	None	rank_by_db={'18S_database_r123-NICKEL': 'no rank'}	104	genus=None	None	{'18S_database_r123-NICKEL': 'AF123298	30	NA	NA	NA	True	37	30	0	0	0	0	0	0	0	0	0	0	0	0	0	0	0	0	0	0	0	0	0	0	0	0	9	0	0	0	0	0	0	0	0	0	0	0
HWI-M00234:294:000000000-AFPVH:1:1101:5992:8583_CONS_SUB_SUB	None	rank_by_db={'18S_database_r123-NICKEL': 'class'}	105	genus=None	None	{'18S_database_r123-NICKEL': 'AF023714	1664	NA	NA	NA	True	7	1656	8	0.00480769	0	0	0	0	0	0	0	0	0	0	0	0	0	0	0	0	0	0	0	0	10	0	0	0	0	0	0	0	0	0	0	0	0	0
HWI-M00234:294:000000000-AFPVH:1:2110:23775:4135_CONS_SUB_SUB_CMP	None	rank_by_db={'18S_database_r123-NICKEL': 'species'}	103	genus=981201	None	{'18S_database_r123-NICKEL': 'HQ121436	112	862251	Chlamydophryidae	Rhogostoma	True	1	112	0	0	0	0	0	0	0	0	0	0	0	0	0	0	0	0	0	0	0	0	0	0	0	0	0	0	0	0	0	0	0	0	0	0	0	0
HWI-M00234:294:000000000-AFPVH:1:1101:18856:17515_CONS_SUB_SUB	Cercomonadida	rank_by_db={'18S_database_r123-NICKEL': 'species'}	103	genus=45109	188941	{'18S_database_r123-NICKEL': 'FJ790710	130	45108	Cercomonadidae	Cercomonas	True	1	130	0	0	0	0	0	0	0	0	0	0	0	0	0	0	0	0	0	0	0	0	0	0	0	10	0	0	0	0	0	0	0	0	0	0	0	0
HWI-M00234:294:000000000-AFPVH:1:1106:6723:13694_CONS_SUB_SUB_CMP	None	rank_by_db={'18S_database_r123-NICKEL': 'superkingdom'}	103	genus=None	None	{'18S_database_r123-NICKEL': 'GQ144680	186	NA	NA	NA	True	10736	186	0	0	0	0	0	0	0	0	0	0	0	0	11	0	0	0	0	0	0	0	0	0	0	0	0	0	0	0	0	0	0	0	0	0	0	0
HWI-M00234:294:000000000-AFPVH:1:1104:19500:19830_CONS_SUB_SUB	Cercomonadida	rank_by_db={'18S_database_r123-NICKEL': 'family'}	104	genus=None	188941	{'18S_database_r123-NICKEL': 'AY496043	237	45105	Heteromitidae	NA	True	2	236	1	0.00421941	0	0	0	0	0	0	11	0	0	0	0	0	0	0	0	0	0	0	0	0	0	0	0	0	0	0	0	0	0	0	0	0	0	0
HWI-M00234:294:000000000-AFPVH:1:2108:26581:10950_CONS_SUB_SUB	Cercomonadida	rank_by_db={'18S_database_r123-NICKEL': 'family'}	107	genus=None	188941	{'18S_database_r123-NICKEL': 'JX049362	156	45105	Heteromitidae	NA	True	20	156	0	0	0	0	0	0	0	0	0	0	12	0	0	0	0	0	0	0	0	0	0	0	0	0	0	0	0	0	0	0	0	0	0	0	0	0
HWI-M00234:294:000000000-AFPVH:1:1111:6163:21739_CONS_SUB_SUB	None	rank_by_db={'18S_database_r123-NICKEL': 'no rank'}	100	genus=None	None	{'18S_database_r123-NICKEL': 'FJ009098	139	NA	NA	NA	True	2	139	0	0	0	0	0	0	0	12	0	0	0	0	0	0	0	0	0	0	0	0	0	0	0	0	0	0	0	0	0	0	0	0	0	0	0	0
HWI-M00234:294:000000000-AFPVH:1:1103:10477:24416_CONS_SUB_SUB_CMP	Microbotryales	rank_by_db={'18S_database_r123-NICKEL': 'species'}	100	genus=34416	55070	{'18S_database_r123-NICKEL': 'DQ198782	161	55071	Microbotryaceae	Microbotryum	True	1	161	0	0	0	0	0	0	0	0	0	0	0	0	0	0	0	0	0	0	13	0	0	0	0	0	0	0	0	0	0	0	0	0	0	0	0	0
HWI-M00234:294:000000000-AFPVH:1:1101:17575:6103_CONS_SUB_SUB_CMP	None	rank_by_db={'18S_database_r123-NICKEL': 'no rank'}	102	genus=None	None	{'18S_database_r123-NICKEL': 'AJ236861	702	NA	NA	NA	True	2	702	0	0	0	0	0	0	0	0	0	0	0	0	0	0	0	0	0	0	0	0	0	0	0	0	0	0	0	0	0	0	0	0	0	0	0	0
HWI-M00234:294:000000000-AFPVH:1:1110:24607:5720_CONS_SUB_SUB_CMP	Peniculida	rank_by_db={'18S_database_r123-NICKEL': 'order'}	97	genus=None	33825	{'18S_database_r123-NICKEL': 'AF255359	14	NA	NA	NA	True	10	14	0	0	0	0	0	0	0	0	0	0	0	0	0	13	0	0	0	0	0	0	0	0	0	0	0	0	0	0	0	0	0	0	0	0	0	0
HWI-M00234:294:000000000-AFPVH:1:2103:28542:11430_CONS_SUB_SUB	Cercomonadida	rank_by_db={'18S_database_r123-NICKEL': 'genus'}	104	genus=45109	188941	{'18S_database_r123-NICKEL': 'AF411267	14	45108	Cercomonadidae	Cercomonas	True	19	14	0	0	0	0	0	0	0	0	0	0	0	0	0	0	0	0	0	0	0	0	0	0	0	0	13	0	0	0	0	0	0	0	0	0	0	0
HWI-M00234:294:000000000-AFPVH:1:1108:5476:15913_CONS_SUB_SUB	None	rank_by_db={'18S_database_r123-NICKEL': 'superkingdom'}	112	genus=None	None	{'18S_database_r123-NICKEL': 'EU709281	74	NA	NA	NA	True	82	74	0	0	0	0	0	0	0	0	0	0	0	0	0	0	0	0	0	0	0	0	0	0	0	0	0	14	0	0	0	0	0	0	0	0	0	0
HWI-M00234:294:000000000-AFPVH:1:1105:6405:13473_CONS_SUB_SUB	None	rank_by_db={'18S_database_r123-NICKEL': 'superkingdom'}	104	genus=None	None	{'18S_database_r123-NICKEL': 'FJ824125	182	NA	NA	NA	True	39	181	1	0.00549451	0	0	0	0	0	0	0	0	0	0	0	0	0	15	0	0	0	0	0	0	0	0	0	0	0	0	0	0	0	0	0	0	0	0
HWI-M00234:294:000000000-AFPVH:1:1113:6606:6417_CONS_SUB_SUB_CMP	None	rank_by_db={'18S_database_r123-NICKEL': 'superkingdom'}	126	genus=None	None	{'18S_database_r123-NICKEL': 'AF164256	23	NA	NA	NA	True	2349	23	0	0	0	0	0	0	15	0	0	0	0	0	0	0	0	0	0	0	0	0	0	0	0	0	0	0	0	0	0	0	0	0	0	0	0	0
HWI-M00234:294:000000000-AFPVH:1:2103:2207:10698_CONS_SUB_SUB	Blastocladiales	rank_by_db={'18S_database_r123-NICKEL': 'species'}	107	genus=4807	4805	{'18S_database_r123-NICKEL': 'HQ888699	86	4806	Blastocladiaceae	Blastocladiella	True	1	86	0	0	0	0	0	0	0	0	0	0	0	0	0	0	0	0	0	0	0	0	0	0	0	0	0	0	0	0	0	0	0	0	0	0	0	0
HWI-M00234:294:000000000-AFPVH:1:1106:10498:2558_CONS_SUB_SUB	None	rank_by_db={'18S_database_r123-NICKEL': 'kingdom'}	100	genus=None	None	{'18S_database_r123-NICKEL': 'AF088237	69	NA	NA	NA	True	180	69	0	0	0	0	0	0	0	0	0	0	0	0	0	0	0	0	0	0	0	0	0	0	0	0	0	0	0	0	0	0	0	0	0	0	0	0
HWI-M00234:294:000000000-AFPVH:1:2104:15379:8944_CONS_SUB_SUB_CMP	None	rank_by_db={'18S_database_r123-NICKEL': 'superkingdom'}	101	genus=None	None	{'18S_database_r123-NICKEL': 'HE609034	68	NA	NA	NA	True	10	68	0	0	0	0	0	0	0	0	0	0	0	0	0	0	0	0	0	0	0	0	0	0	0	0	0	0	0	0	0	0	0	0	0	0	0	0
HWI-M00234:294:000000000-AFPVH:1:1106:19431:10282_CONS_SUB_SUB_CMP	None	rank_by_db={'18S_database_r123-NICKEL': 'kingdom'}	100	genus=None	None	{'18S_database_r123-NICKEL': 'AF164253	124	NA	NA	NA	True	29	124	0	0	0	0	0	16	0	0	0	0	0	0	0	0	0	0	0	0	0	0	0	0	0	0	0	0	0	0	0	0	0	0	0	0	0	0
HWI-M00234:294:000000000-AFPVH:1:1103:11662:2076_CONS_SUB_SUB_CMP	Cercomonadida	rank_by_db={'18S_database_r123-NICKEL': 'genus'}	104	genus=188949	188941	{'18S_database_r123-NICKEL': 'HM536170	257	45105	Heteromitidae	Bodomorpha	True	1	257	0	0	0	0	0	16	0	0	0	0	0	0	0	0	0	0	0	0	0	0	0	0	0	0	0	0	0	0	0	0	0	0	0	0	0	0
HWI-M00234:294:000000000-AFPVH:1:1103:26649:7707_CONS_SUB_SUB	None	rank_by_db={'18S_database_r123-NICKEL': 'superkingdom'}	100	genus=None	None	{'18S_database_r123-NICKEL': 'AF164330	141	NA	NA	NA	True	1298	141	0	0	0	0	0	0	0	0	0	0	0	0	0	0	0	0	0	0	0	0	17	0	0	0	0	0	0	0	0	0	0	0	0	0	0	0
HWI-M00234:294:000000000-AFPVH:1:1104:6283:3434_CONS_SUB_SUB_CMP	Cercomonadida	rank_by_db={'18S_database_r123-NICKEL': 'family'}	105	genus=None	188941	{'18S_database_r123-NICKEL': 'HM536170	79	45105	Heteromitidae	NA	True	5	79	0	0	0	0	0	0	0	0	0	0	0	0	0	0	0	17	0	0	0	0	0	0	0	0	0	0	0	0	0	0	0	0	0	0	0	0
HWI-M00234:294:000000000-AFPVH:1:1110:7036:16132_CONS_SUB_SUB	Protosteliales	rank_by_db={'18S_database_r123-NICKEL': 'order'}	193	genus=None	435411	{'18S_database_r123-NICKEL': 'FJ544418	34	NA	NA	NA	True	3	34	0	0	0	17	0	0	0	0	0	0	0	0	0	0	0	0	0	0	0	0	0	0	0	0	0	0	0	0	0	0	0	0	0	0	0	0
HWI-M00234:294:000000000-AFPVH:1:2101:25048:18840_CONS_SUB_SUB	Coleoptera	rank_by_db={'18S_database_r123-NICKEL': 'suborder'}	164	genus=None	7041	{'18S_database_r123-NICKEL': 'JN619071	17	NA	NA	NA	True	608	17	0	0	0	0	0	0	0	0	0	0	0	0	17	0	0	0	0	0	0	0	0	0	0	0	0	0	0	0	0	0	0	0	0	0	0	0
HWI-M00234:294:000000000-AFPVH:1:1119:2130:13915_CONS_SUB_SUB_CMP	None	rank_by_db={'18S_database_r123-NICKEL': 'no rank'}	100	genus=None	None	{'18S_database_r123-NICKEL': 'FJ009098	129	NA	NA	NA	True	2	129	0	0	0	0	0	0	0	0	0	0	0	0	0	0	0	18	0	0	0	0	0	0	0	0	0	0	0	0	0	0	0	0	0	0	0	0
HWI-M00234:294:000000000-AFPVH:1:1102:8626:22553_CONS_SUB_SUB_CMP	Cercomonadida	rank_by_db={'18S_database_r123-NICKEL': 'family'}	104	genus=None	188941	{'18S_database_r123-NICKEL': 'DQ211596	117	45105	Heteromitidae	NA	True	8	117	0	0	0	0	0	0	0	0	0	0	0	0	0	0	0	0	0	0	0	0	0	18	0	0	0	0	0	0	0	0	0	0	0	0	0	0
HWI-M00234:294:000000000-AFPVH:1:1106:15806:24161_CONS_SUB_SUB	Eugregarinorida	rank_by_db={'18S_database_r123-NICKEL': 'family'}	100	genus=None	35087	{'18S_database_r123-NICKEL': 'FJ459763	52	650329	Stylocephalidae	NA	True	3	52	0	0	18	0	0	0	0	0	0	0	0	0	0	0	0	0	0	0	0	0	0	0	0	0	0	0	0	0	0	0	0	0	0	0	0	0
HWI-M00234:294:000000000-AFPVH:1:1103:21380:15205_CONS_SUB_SUB_CMP	None	rank_by_db={'18S_database_r123-NICKEL': 'no rank'}	99	genus=None	None	{'18S_database_r123-NICKEL': 'AB021671	421	NA	NA	NA	True	771	419	2	0.00475059	0	0	0	0	0	0	0	0	0	0	0	0	0	0	18	0	0	0	0	0	0	0	0	0	0	0	0	0	0	0	0	0	0	0
HWI-M00234:294:000000000-AFPVH:1:2108:17737:23926_CONS_SUB_SUB	None	rank_by_db={'18S_database_r123-NICKEL': 'kingdom'}	98	genus=None	None	{'18S_database_r123-NICKEL': 'AB027319	20	NA	NA	NA	True	95	20	0	0	0	0	0	0	0	0	0	0	0	0	0	0	0	0	0	0	0	0	0	0	0	0	0	0	0	0	0	0	0	0	0	0	0	0
HWI-M00234:294:000000000-AFPVH:1:1101:19651:2833_CONS_SUB_SUB_CMP	None	rank_by_db={'18S_database_r123-NICKEL': 'subclass'}	105	genus=None	None	{'18S_database_r123-NICKEL': 'AF223010	13984	NA	NA	NA	True	2	13974	10	0.000715103	0	0	0	0	0	0	0	0	0	0	0	0	0	0	0	0	19	0	0	0	0	0	0	0	0	0	0	0	0	0	0	0	0	0
HWI-M00234:294:000000000-AFPVH:1:1101:21638:15645_CONS_SUB_SUB	None	rank_by_db={'18S_database_r123-NICKEL': 'superkingdom'}	105	genus=None	None	{'18S_database_r123-NICKEL': 'AF411261	171	NA	NA	NA	True	73	171	0	0	0	0	0	0	0	0	0	0	0	0	0	0	0	0	0	0	0	0	0	0	0	0	0	0	0	0	0	0	0	0	0	0	0	0
HWI-M00234:294:000000000-AFPVH:1:2109:24422:13656_CONS_SUB_SUB	None	rank_by_db={'18S_database_r123-NICKEL': 'subkingdom'}	100	genus=None	None	{'18S_database_r123-NICKEL': 'AY083223	23	NA	NA	NA	True	87	23	0	0	0	0	0	0	0	0	0	0	0	0	0	0	0	0	0	0	0	21	0	0	0	0	0	0	0	0	0	0	0	0	0	0	0	0
HWI-M00234:294:000000000-AFPVH:1:1103:10788:24614_CONS_SUB_SUB_CMP	Cercomonadida	rank_by_db={'18S_database_r123-NICKEL': 'family'}	104	genus=None	188941	{'18S_database_r123-NICKEL': 'DQ211596	193	45105	Heteromitidae	NA	True	9	192	1	0.00518135	0	0	0	0	0	0	0	0	0	0	0	0	0	0	0	0	0	0	0	23	0	0	0	0	0	0	0	0	0	0	0	0	0	0
HWI-M00234:294:000000000-AFPVH:1:1101:12705:2122_CONS_SUB_SUB_CMP	Mortierellales	rank_by_db={'18S_database_r123-NICKEL': 'genus'}	100	genus=4855	214503	{'18S_database_r123-NICKEL': 'HM002772	57619	4854	Mortierellaceae	Mortierella	True	2	57514	105	0.00182232	0	0	0	0	0	0	0	0	0	0	0	0	0	0	0	0	24	0	0	0	0	0	0	0	0	0	0	0	0	0	0	0	0	0
HWI-M00234:294:000000000-AFPVH:1:1107:17973:10936_CONS_SUB_SUB	None	rank_by_db={'18S_database_r123-NICKEL': 'superkingdom'}	99	genus=None	None	{'18S_database_r123-NICKEL': 'JX015376	26	NA	NA	NA	True	24	26	0	0	0	0	0	0	0	0	0	0	0	0	0	0	0	0	0	0	0	0	0	0	0	0	0	0	0	0	0	0	0	0	0	0	0	0
HWI-M00234:294:000000000-AFPVH:1:1103:8146:16246_CONS_SUB_SUB_CMP	None	rank_by_db={'18S_database_r123-NICKEL': 'superkingdom'}	100	genus=None	None	{'18S_database_r123-NICKEL': 'X83822	189	NA	NA	NA	True	641	188	1	0.005291	0	0	0	0	0	0	0	0	0	0	0	10	0	0	0	0	0	0	0	0	0	0	0	0	0	0	0	0	0	0	0	0	0	0
HWI-M00234:294:000000000-AFPVH:1:1101:11866:17843_CONS_SUB_SUB	Thaumatomonadida	rank_by_db={'18S_database_r123-NICKEL': 'species'}	103	genus=188977	188944	{'18S_database_r123-NICKEL': 'FJ842410	154	45098	Thaumatomastigidae	Protaspis	True	1	154	0	0	0	0	0	0	0	0	0	0	0	0	0	0	0	0	0	0	0	0	0	0	0	0	0	0	0	0	0	0	0	0	0	0	0	0
HWI-M00234:294:000000000-AFPVH:1:1110:5726:14277_CONS_SUB_SUB	Cladochytriales	rank_by_db={'18S_database_r123-NICKEL': 'order'}	101	genus=None	642607	{'18S_database_r123-NICKEL': 'AF164288	118	NA	NA	NA	True	3	118	0	0	0	0	0	0	0	0	0	0	0	0	25	0	0	0	0	0	0	0	0	0	0	0	0	0	0	0	0	0	0	0	0	0	0	0
HWI-M00234:294:000000000-AFPVH:1:1115:7379:10188_CONS_SUB_SUB_CMP	None	rank_by_db={'18S_database_r123-NICKEL': 'kingdom'}	99	genus=None	None	{'18S_database_r123-NICKEL': 'AY741065	28	NA	NA	NA	True	104	28	0	0	0	0	0	0	0	0	0	0	0	0	0	0	0	0	0	0	27	0	0	0	0	0	0	0	0	0	0	0	0	0	0	0	0	0
HWI-M00234:294:000000000-AFPVH:1:1104:22810:15696_CONS_SUB_SUB	None	rank_by_db={'18S_database_r123-NICKEL': 'superkingdom'}	101	genus=None	None	{'18S_database_r123-NICKEL': 'DQ536480	129	NA	NA	NA	True	79	129	0	0	0	0	0	0	0	0	0	0	0	0	0	0	0	0	0	0	29	0	0	0	0	0	0	0	0	0	0	0	0	0	0	0	0	0
HWI-M00234:294:000000000-AFPVH:1:1115:20865:14681_CONS_SUB_SUB_CMP	Haptorida	rank_by_db={'18S_database_r123-NICKEL': 'species'}	99	genus=35109	5989	{'18S_database_r123-NICKEL': 'KF733757	66	375581	Spathidiidae	Spathidium	True	1	66	0	0	0	0	0	0	0	0	0	0	0	0	0	0	0	0	0	0	0	0	0	0	0	0	0	0	0	0	0	0	0	0	0	0	0	0
HWI-M00234:294:000000000-AFPVH:1:1101:26101:11997_CONS_SUB_SUB_CMP	None	rank_by_db={'18S_database_r123-NICKEL': 'species'}	103	genus=981201	None	{'18S_database_r123-NICKEL': 'HQ121436	187	862251	Chlamydophryidae	Rhogostoma	True	1	186	1	0.00534759	0	0	0	0	0	0	0	0	0	0	0	0	0	0	0	0	0	0	0	0	0	0	0	0	0	0	0	0	0	17	0	13	0	0
HWI-M00234:294:000000000-AFPVH:1:1101:19219:5643_CONS_SUB_SUB	Chytridiales	rank_by_db={'18S_database_r123-NICKEL': 'genus'}	99	genus=64501	4810	{'18S_database_r123-NICKEL': 'AF164258	2644	1352827	Chytriomycetaceae	Entophlyctis	True	1	2644	0	0	0	0	0	0	0	0	0	0	0	0	0	0	0	0	0	0	0	0	0	0	0	0	0	0	0	0	0	0	0	0	0	0	0	0
HWI-M00234:294:000000000-AFPVH:1:1102:13415:13007_CONS_SUB_SUB_CMP	None	rank_by_db={'18S_database_r123-NICKEL': 'superkingdom'}	105	genus=None	None	{'18S_database_r123-NICKEL': 'AF352232	58	NA	NA	NA	True	877	58	0	0	0	0	0	0	0	0	0	0	0	0	0	0	0	0	0	0	0	0	0	0	0	0	0	0	0	0	0	0	0	0	0	0	0	0
HWI-M00234:294:000000000-AFPVH:1:1102:14922:16928_CONS_SUB_SUB_CMP	None	rank_by_db={'18S_database_r123-NICKEL': 'superkingdom'}	182	genus=None	None	{'18S_database_r123-NICKEL': 'FJ544418	295	NA	NA	NA	True	6	295	0	0	0	0	0	0	0	0	0	0	0	0	0	0	0	0	0	0	31	0	0	0	0	0	0	0	0	0	0	0	0	0	0	0	0	0
HWI-M00234:294:000000000-AFPVH:1:1101:12262:2641_CONS_SUB_SUB	Cercomonadida	rank_by_db={'18S_database_r123-NICKEL': 'family'}	105	genus=None	188941	{'18S_database_r123-NICKEL': 'HM536170	3513	45105	Heteromitidae	NA	True	6	3504	9	0.00256191	0	0	0	0	0	0	0	18	0	0	0	0	0	0	0	0	14	0	0	0	0	0	0	0	0	0	0	0	0	0	0	0	0	0
HWI-M00234:294:000000000-AFPVH:1:1101:10629:23875_CONS_SUB_SUB_CMP	Malpighiales	rank_by_db={'18S_database_r123-NICKEL': 'order'}	102	genus=None	3646	{'18S_database_r123-NICKEL': 'AB233561	1239	NA	NA	NA	True	13	90	1149	0.927361	0	0	0	0	0	0	32	0	0	0	0	0	0	0	0	0	0	0	0	0	0	0	0	0	0	0	0	0	0	0	0	0	0	0
HWI-M00234:294:000000000-AFPVH:1:2103:27967:9124_CONS_SUB_SUB	Cercomonadida	rank_by_db={'18S_database_r123-NICKEL': 'family'}	105	genus=None	188941	{'18S_database_r123-NICKEL': 'HM536171	107	45105	Heteromitidae	NA	True	5	107	0	0	0	0	0	0	0	0	0	0	0	0	0	0	0	0	0	0	0	0	0	16	0	17	0	0	0	0	0	0	0	0	0	0	0	0
HWI-M00234:294:000000000-AFPVH:1:1101:17150:5235_CONS_SUB_SUB_CMP	None	rank_by_db={'18S_database_r123-NICKEL': 'class'}	100	genus=None	None	{'18S_database_r123-NICKEL': 'DQ536488	1025	NA	NA	NA	True	3	1025	0	0	0	0	0	35	0	0	0	0	0	0	0	0	0	0	0	0	0	0	0	0	0	0	0	0	0	0	0	0	0	0	0	0	0	0
HWI-M00234:294:000000000-AFPVH:1:1107:27180:13375_CONS_SUB_SUB_CMP	None	rank_by_db={'18S_database_r123-NICKEL': 'phylum'}	100	genus=None	None	{'18S_database_r123-NICKEL': 'DQ873596	242	NA	NA	NA	True	13	242	0	0	0	0	0	0	0	18	0	0	0	0	0	0	0	0	0	0	0	0	0	0	0	0	0	0	0	0	0	0	0	0	0	0	0	0
HWI-M00234:294:000000000-AFPVH:1:1104:21822:10052_CONS_SUB_SUB	Cercomonadida	rank_by_db={'18S_database_r123-NICKEL': 'species'}	105	genus=45109	188941	{'18S_database_r123-NICKEL': 'FJ790681	89	45108	Cercomonadidae	Cercomonas	True	1	89	0	0	0	0	0	0	0	0	0	0	0	0	0	0	0	0	0	0	0	0	0	0	0	38	0	0	0	0	0	0	0	0	0	0	0	0
HWI-M00234:294:000000000-AFPVH:1:1101:8252:3462_CONS_SUB_SUB	None	rank_by_db={'18S_database_r123-NICKEL': 'class'}	99	genus=None	None	{'18S_database_r123-NICKEL': 'DQ490236	22455	NA	NA	NA	True	6	22421	34	0.00151414	0	0	0	0	0	0	0	0	0	0	0	0	0	0	0	0	0	0	0	0	0	0	38	0	0	0	0	0	0	0	0	0	0	0
HWI-M00234:294:000000000-AFPVH:1:1101:4101:15964_CONS_SUB_SUB	Hymenoptera	rank_by_db={'18S_database_r123-NICKEL': 'species'}	143	genus=7459	7399	{'18S_database_r123-NICKEL': 'AB126807	4545	7458	Apidae	Apis	True	1	912	3633	0.79934	0	0	0	0	0	0	0	0	0	0	0	0	0	0	0	0	0	0	0	0	0	0	0	0	0	0	0	0	0	0	0	0	0	0
HWI-M00234:294:000000000-AFPVH:1:1101:17172:3659_CONS_SUB_SUB_CMP	Cercomonadida	rank_by_db={'18S_database_r123-NICKEL': 'family'}	104	genus=None	188941	{'18S_database_r123-NICKEL': 'HM536170	471	45105	Heteromitidae	NA	True	5	471	0	0	0	0	0	21	0	0	0	0	18	0	0	0	0	0	0	0	0	0	0	0	0	0	0	0	0	0	0	0	0	0	0	0	0	0
HWI-M00234:294:000000000-AFPVH:1:1105:22219:12913_CONS_SUB_SUB	Cercomonadida	rank_by_db={'18S_database_r123-NICKEL': 'species'}	107	genus=45106	188941	{'18S_database_r123-NICKEL': 'U42447	317	45105	Heteromitidae	Heteromita	True	2	317	0	0	0	0	0	0	0	0	0	0	0	0	0	12	0	0	0	0	0	0	0	0	0	0	0	0	0	0	0	0	0	0	0	0	0	0
HWI-M00234:294:000000000-AFPVH:1:1101:18189:4594_CONS_SUB_SUB	None	rank_by_db={'18S_database_r123-NICKEL': 'no rank'}	99	genus=None	None	{'18S_database_r123-NICKEL': 'JX000078	4239	NA	NA	NA	True	6	4183	56	0.0132107	0	0	0	0	0	0	0	0	0	0	0	0	0	0	0	0	0	0	0	0	0	0	0	0	0	0	0	0	18	0	0	0	0	0
HWI-M00234:294:000000000-AFPVH:1:2102:23728:6446_CONS_SUB_SUB_CMP	None	rank_by_db={'18S_database_r123-NICKEL': 'superkingdom'}	101	genus=None	None	{'18S_database_r123-NICKEL': 'HE609040	137	NA	NA	NA	True	7	137	0	0	0	0	0	0	0	0	0	0	0	0	0	0	0	0	0	0	0	0	0	0	0	0	0	0	0	0	0	0	0	0	0	0	0	0
HWI-M00234:294:000000000-AFPVH:1:1110:13350:11997_CONS_SUB_SUB_CMP	None	rank_by_db={'18S_database_r123-NICKEL': 'superkingdom'}	100	genus=None	None	{'18S_database_r123-NICKEL': 'AY165781	125	NA	NA	NA	True	81	125	0	0	0	0	0	0	0	0	0	0	0	0	0	0	0	0	0	0	0	0	0	0	0	0	0	0	0	0	0	0	0	0	0	0	0	18
HWI-M00234:294:000000000-AFPVH:1:1110:19340:8566_CONS_SUB_SUB_CMP	None	rank_by_db={'18S_database_r123-NICKEL': 'kingdom'}	100	genus=None	None	{'18S_database_r123-NICKEL': 'AF164258	174	NA	NA	NA	True	31	173	1	0.00574713	0	0	0	0	0	0	0	0	0	0	13	0	0	0	0	0	0	0	0	0	0	0	0	0	0	0	28	0	0	0	0	0	0	0
HWI-M00234:294:000000000-AFPVH:1:1101:20373:22982_CONS_SUB_SUB_CMP	Vampyrellida	rank_by_db={'18S_database_r123-NICKEL': 'species'}	101	genus=941459	1367446	{'18S_database_r123-NICKEL': 'HE609040	265	325674	Vampyrellidae	Vampyrella	True	2	264	1	0.00377358	0	0	0	0	0	0	0	0	0	0	0	0	0	0	0	0	0	0	0	0	0	0	0	0	0	0	0	0	0	0	0	0	12	0
HWI-M00234:294:000000000-AFPVH:1:1101:16838:12646_CONS_SUB_SUB	None	rank_by_db={'18S_database_r123-NICKEL': 'no rank'}	100	genus=None	None	{'18S_database_r123-NICKEL': 'JX508797	1015	NA	NA	NA	True	3	1015	0	0	0	0	0	14	0	0	0	0	0	0	0	0	0	0	0	0	0	0	0	0	0	0	0	0	0	0	0	0	0	0	0	0	0	0
HWI-M00234:294:000000000-AFPVH:1:1101:21582:10882_CONS_SUB_SUB	Cercomonadida	rank_by_db={'18S_database_r123-NICKEL': 'genus'}	104	genus=188949	188941	{'18S_database_r123-NICKEL': 'DQ211596	267	45105	Heteromitidae	Bodomorpha	True	2	267	0	0	0	0	0	0	0	0	0	0	0	0	0	0	0	0	0	0	0	0	0	18	0	12	19	0	0	0	0	0	0	0	0	0	0	0
HWI-M00234:294:000000000-AFPVH:1:1101:9787:6487_CONS_SUB_SUB	Cercomonadida	rank_by_db={'18S_database_r123-NICKEL': 'genus'}	104	genus=188949	188941	{'18S_database_r123-NICKEL': 'DQ211596	373	45105	Heteromitidae	Bodomorpha	True	2	370	3	0.00804289	0	0	0	0	0	0	0	0	0	0	0	0	0	0	0	0	0	0	0	34	0	0	0	0	0	0	0	0	0	0	0	0	0	0
HWI-M00234:294:000000000-AFPVH:1:1114:13749:19740_CONS_SUB_SUB	None	rank_by_db={'18S_database_r123-NICKEL': 'superkingdom'}	103	genus=None	None	{'18S_database_r123-NICKEL': 'FR846196	86	NA	NA	NA	True	58	83	3	0.0348837	0	0	0	0	0	0	0	0	0	0	0	0	0	0	0	0	0	21	0	0	0	0	0	0	0	0	16	0	0	0	0	0	0	0
HWI-M00234:294:000000000-AFPVH:1:2103:17052:19695_CONS_SUB_SUB	Taphrinales	rank_by_db={'18S_database_r123-NICKEL': 'species'}	100	genus=5010	5008	{'18S_database_r123-NICKEL': 'AF331939	86	5009	Taphrinaceae	Taphrina	True	1	86	0	0	0	51	0	0	0	0	0	0	0	0	0	0	0	0	0	0	0	0	0	0	0	0	0	0	0	0	0	0	0	0	0	0	0	0
HWI-M00234:294:000000000-AFPVH:1:1118:17973:21588_CONS_SUB_SUB	Rhizophydiales	rank_by_db={'18S_database_r123-NICKEL': 'genus'}	100	genus=60186	451442	{'18S_database_r123-NICKEL': 'KF160860	55	451449	Rhizophydiaceae	Rhizophydium	True	2	55	0	0	0	0	0	0	0	0	0	0	0	0	0	0	0	0	0	0	0	0	0	0	0	0	0	0	0	0	0	0	0	0	0	0	0	0
HWI-M00234:294:000000000-AFPVH:1:1103:26524:12312_CONS_SUB_SUB_CMP	Cercomonadida	rank_by_db={'18S_database_r123-NICKEL': 'family'}	106	genus=None	188941	{'18S_database_r123-NICKEL': 'HM536171	356	45105	Heteromitidae	NA	True	6	356	0	0	0	0	0	0	0	0	0	0	0	0	15	0	0	0	0	0	0	18	0	0	0	0	0	0	0	0	21	0	0	0	0	0	0	0
HWI-M00234:294:000000000-AFPVH:1:1103:21506:19920_CONS_SUB_SUB_CMP	Euglyphida	rank_by_db={'18S_database_r123-NICKEL': 'species'}	104	genus=178371	178369	{'18S_database_r123-NICKEL': 'AJ418792	182	178370	Trinematidae	Trinema	True	1	182	0	0	0	0	0	0	0	0	0	0	0	0	0	0	0	0	0	14	0	0	0	0	0	0	0	0	22	0	0	0	0	0	0	0	0	0
HWI-M00234:294:000000000-AFPVH:1:1105:17294:22812_CONS_SUB_SUB_CMP	Glissomonadida	rank_by_db={'18S_database_r123-NICKEL': 'family'}	105	genus=None	1238681	{'18S_database_r123-NICKEL': 'KF207873	262	1435001	Viridiraptoridae	NA	True	2	258	4	0.0152672	0	0	0	0	0	25	0	0	0	0	0	0	0	0	0	0	0	0	0	0	0	0	0	0	0	0	15	0	0	0	17	0	0	0
HWI-M00234:294:000000000-AFPVH:1:1115:12339:14581_CONS_SUB_SUB_CMP	None	rank_by_db={'18S_database_r123-NICKEL': 'kingdom'}	100	genus=None	None	{'18S_database_r123-NICKEL': 'AF491863	100	NA	NA	NA	True	300	100	0	0	0	0	0	0	0	0	0	0	0	0	0	0	0	0	0	57	0	0	0	0	0	0	0	0	0	0	0	0	0	0	0	0	0	0
HWI-M00234:294:000000000-AFPVH:1:1101:14098:4421_CONS_SUB_SUB	Poales	rank_by_db={'18S_database_r123-NICKEL': 'subfamily'}	102	genus=None	38820	{'18S_database_r123-NICKEL': 'AF168844	20000	4479	Poaceae	NA	True	1	16094	3906	0.1953	0	0	0	0	0	0	0	0	0	0	0	0	0	0	58	0	0	0	0	0	0	0	0	0	0	0	0	0	0	0	0	0	0	0
HWI-M00234:294:000000000-AFPVH:1:1103:6496:23616_CONS_SUB_SUB	None	rank_by_db={'18S_database_r123-NICKEL': 'kingdom'}	100	genus=None	None	{'18S_database_r123-NICKEL': 'AF164253	185	NA	NA	NA	True	21	185	0	0	0	0	0	0	0	0	0	0	0	0	15	0	0	0	0	0	0	17	0	0	0	0	0	0	0	0	0	28	0	0	0	0	0	0
HWI-M00234:294:000000000-AFPVH:1:1102:23022:8206_CONS_SUB_SUB_CMP	Cercomonadida	rank_by_db={'18S_database_r123-NICKEL': 'genus'}	104	genus=188949	188941	{'18S_database_r123-NICKEL': 'HM536171	326	45105	Heteromitidae	Bodomorpha	True	3	326	0	0	10	0	0	0	0	0	0	0	0	0	0	0	0	0	0	0	0	0	0	0	20	0	0	0	0	19	0	0	0	0	0	13	0	0
HWI-M00234:294:000000000-AFPVH:1:1104:15127:16824_CONS_SUB_SUB	Diptera	rank_by_db={'18S_database_r123-NICKEL': 'family'}	205	genus=None	7147	{'18S_database_r123-NICKEL': 'JQ613592	64	7184	Sciaridae	NA	True	1	64	0	0	0	0	0	0	0	0	0	0	0	0	0	0	0	0	0	0	0	0	0	0	64	0	0	0	0	0	0	0	0	0	0	0	0	0
HWI-M00234:294:000000000-AFPVH:1:1101:6550:11978_CONS_SUB_SUB	None	rank_by_db={'18S_database_r123-NICKEL': 'no rank'}	103	genus=None	None	{'18S_database_r123-NICKEL': 'GQ377676	261	NA	NA	NA	True	7	261	0	0	0	0	0	0	0	0	0	0	0	0	0	0	0	0	0	0	24	0	0	0	0	0	0	0	0	0	0	0	0	0	0	0	0	0
HWI-M00234:294:000000000-AFPVH:1:1107:24960:10484_CONS_SUB_SUB	Glissomonadida	rank_by_db={'18S_database_r123-NICKEL': 'family'}	105	genus=None	1238681	{'18S_database_r123-NICKEL': 'KF207873	244	1435001	Viridiraptoridae	NA	True	3	244	0	0	0	0	0	0	0	0	0	0	0	0	0	0	0	0	0	0	0	0	0	0	0	0	0	0	0	0	0	0	0	0	0	0	0	0
HWI-M00234:294:000000000-AFPVH:1:1113:11324:11588_CONS_SUB_SUB_CMP	Rhizophydiales	rank_by_db={'18S_database_r123-NICKEL': 'species'}	100	genus=60186	451442	{'18S_database_r123-NICKEL': 'KF160860	171	451449	Rhizophydiaceae	Rhizophydium	True	1	171	0	0	0	0	0	0	0	0	0	0	0	10	0	0	0	0	0	0	0	0	0	0	0	0	0	0	0	0	0	0	0	0	0	0	0	0
HWI-M00234:294:000000000-AFPVH:1:1101:16150:17993_CONS_SUB_SUB_CMP	None	rank_by_db={'18S_database_r123-NICKEL': 'superkingdom'}	102	genus=None	None	{'18S_database_r123-NICKEL': 'AB016019	461	NA	NA	NA	True	586	461	0	0	0	0	0	0	0	0	0	0	0	0	0	0	0	0	0	0	24	0	0	0	0	0	0	0	0	0	0	0	0	0	0	0	0	0
HWI-M00234:294:000000000-AFPVH:1:1101:7867:7902_CONS_SUB_SUB	None	rank_by_db={'18S_database_r123-NICKEL': 'kingdom'}	99	genus=None	None	{'18S_database_r123-NICKEL': 'AB027336	1437	NA	NA	NA	True	17	948	489	0.340292	0	0	0	0	0	0	0	0	0	0	0	0	0	0	0	0	0	0	0	0	0	0	0	0	0	0	0	0	0	0	0	0	0	0
HWI-M00234:294:000000000-AFPVH:1:1101:27357:10750_CONS_SUB_SUB	Hydrurales	rank_by_db={'18S_database_r123-NICKEL': 'species'}	102	genus=2995	420604	{'18S_database_r123-NICKEL': 'FM955256	479	98655	Hydruraceae	Hydrurus	True	1	477	2	0.00417537	0	0	0	0	0	0	10	0	0	0	0	0	0	0	20	0	0	0	0	0	0	0	14	0	0	17	0	0	0	0	0	0	0	0
HWI-M00234:294:000000000-AFPVH:1:1101:4525:5438_CONS_SUB_SUB	Cercomonadida	rank_by_db={'18S_database_r123-NICKEL': 'family'}	104	genus=None	188941	{'18S_database_r123-NICKEL': 'AY496043	553	45105	Heteromitidae	NA	True	2	552	1	0.00180832	0	0	0	25	0	0	0	0	0	0	0	12	0	0	0	0	0	0	0	14	0	0	0	0	0	0	0	0	16	0	0	0	0	12
HWI-M00234:294:000000000-AFPVH:1:1105:6098:14240_CONS_SUB_SUB	None	rank_by_db={'18S_database_r123-NICKEL': 'superkingdom'}	106	genus=None	None	{'18S_database_r123-NICKEL': 'FR846196	288	NA	NA	NA	True	36	288	0	0	0	0	0	0	52	18	10	0	0	0	0	0	0	0	0	0	0	0	0	0	0	0	0	0	0	0	0	0	0	0	0	0	0	0
HWI-M00234:294:000000000-AFPVH:1:1101:3039:17328_CONS_SUB_SUB_CMP	None	rank_by_db={'18S_database_r123-NICKEL': 'superkingdom'}	117	genus=None	None	{'18S_database_r123-NICKEL': 'AF164330	203	NA	NA	NA	True	23645	203	0	0	0	10	0	0	14	0	15	10	0	0	0	0	0	0	0	0	0	0	15	0	0	0	0	0	0	0	16	0	0	0	0	0	0	0
HWI-M00234:294:000000000-AFPVH:1:1101:12577:12171_CONS_SUB_SUB_CMP	Cercomonadida	rank_by_db={'18S_database_r123-NICKEL': 'genus'}	106	genus=188949	188941	{'18S_database_r123-NICKEL': 'DQ211596	351	45105	Heteromitidae	Bodomorpha	True	2	351	0	0	0	0	0	0	8	0	0	0	0	0	0	0	0	0	0	11	0	0	0	0	0	17	19	0	30	0	0	0	0	0	0	0	0	0
HWI-M00234:294:000000000-AFPVH:1:1109:16197:23355_CONS_SUB_SUB	Peniculida	rank_by_db={'18S_database_r123-NICKEL': 'genus'}	97	genus=5884	33825	{'18S_database_r123-NICKEL': 'AM236094	167	340080	Parameciidae	Paramecium	True	4	167	0	0	0	0	0	0	0	0	0	10	0	0	0	0	14	0	0	0	0	0	0	0	0	0	0	0	0	0	0	0	18	0	0	0	0	0
HWI-M00234:294:000000000-AFPVH:1:1104:4501:17361_CONS_SUB_SUB_CMP	Chlorellales	rank_by_db={'18S_database_r123-NICKEL': 'family'}	101	genus=None	35460	{'18S_database_r123-NICKEL': 'AB488583	474	35461	Chlorellaceae	NA	True	2	474	0	0	0	12	0	10	0	0	0	0	0	0	0	0	0	0	0	0	0	0	0	14	0	0	0	0	18	11	0	0	12	0	0	0	0	0
HWI-M00234:294:000000000-AFPVH:1:1108:18150:11244_CONS_SUB_SUB_CMP	Cercomonadida	rank_by_db={'18S_database_r123-NICKEL': 'family'}	104	genus=None	188941	{'18S_database_r123-NICKEL': 'HM536170	431	45105	Heteromitidae	NA	True	5	429	2	0.00464037	0	0	0	0	0	0	0	0	0	0	0	0	0	0	0	0	0	0	0	0	0	0	0	0	0	0	0	16	29	0	0	0	0	0
HWI-M00234:294:000000000-AFPVH:1:1104:18376:15372_CONS_SUB_SUB	Helotiales	rank_by_db={'18S_database_r123-NICKEL': 'species'}	99	genus=253310	5178	{'18S_database_r123-NICKEL': 'AY357273	252	5181	Helotiaceae	Dimorphospora	True	1	252	0	0	12	0	15	0	0	0	0	0	0	0	0	0	0	0	15	0	0	0	0	0	0	0	0	0	0	0	0	0	0	0	0	0	0	17
HWI-M00234:294:000000000-AFPVH:1:1102:26135:10567_CONS_SUB_SUB	Pleosporales	rank_by_db={'18S_database_r123-NICKEL': 'species'}	99	genus=55067	92860	{'18S_database_r123-NICKEL': 'KM605197	548	5020	Phaeosphaeriaceae	Phaeosphaeria	True	1	545	3	0.00547445	0	87	0	0	0	0	0	0	0	0	0	0	0	0	0	0	0	0	0	0	0	0	0	0	0	0	0	0	0	0	0	0	0	0
HWI-M00234:294:000000000-AFPVH:1:1102:15821:18503_CONS_SUB_SUB_CMP	None	rank_by_db={'18S_database_r123-NICKEL': 'class'}	100	genus=None	None	{'18S_database_r123-NICKEL': 'DQ536488	292	NA	NA	NA	True	3	291	1	0.00342466	0	0	0	0	0	0	0	0	0	0	63	0	0	0	0	0	0	24	0	0	0	0	0	0	0	0	20	0	0	0	0	0	0	0
HWI-M00234:294:000000000-AFPVH:1:1102:9020:2600_CONS_SUB_SUB	None	rank_by_db={'18S_database_r123-NICKEL': 'no rank'}	101	genus=None	None	{'18S_database_r123-NICKEL': 'KC297614	110	NA	NA	NA	True	17	110	0	0	0	0	0	0	0	0	0	0	0	0	0	0	0	0	0	0	0	0	0	0	0	0	0	0	0	0	0	0	0	0	0	0	0	0
HWI-M00234:294:000000000-AFPVH:1:1101:12671:18892_CONS_SUB_SUB_CMP	Cercomonadida	rank_by_db={'18S_database_r123-NICKEL': 'genus'}	104	genus=188949	188941	{'18S_database_r123-NICKEL': 'HM536171	469	45105	Heteromitidae	Bodomorpha	True	3	467	2	0.00426439	0	0	0	0	0	0	0	0	0	0	0	0	0	37	0	0	0	0	0	17	15	0	12	0	0	15	0	0	0	0	0	0	0	0
HWI-M00234:294:000000000-AFPVH:1:1101:13499:17629_CONS_SUB_SUB	Pleosporales	rank_by_db={'18S_database_r123-NICKEL': 'genus'}	99	genus=5598	92860	{'18S_database_r123-NICKEL': 'AF218791	2329	28556	Pleosporaceae	Alternaria	True	3	1664	665	0.28553	0	26	0	0	14	0	0	0	0	0	0	0	0	0	0	0	37	0	0	0	0	0	0	0	0	0	0	0	0	0	0	0	0	0
HWI-M00234:294:000000000-AFPVH:1:1102:23550:14803_CONS_SUB_SUB	None	rank_by_db={'18S_database_r123-NICKEL': 'superkingdom'}	103	genus=None	None	{'18S_database_r123-NICKEL': 'AF534424	1082	NA	NA	NA	True	497	1079	3	0.00277264	0	0	0	0	0	0	0	0	0	0	0	0	0	15	0	15	0	0	0	0	14	13	0	0	0	26	0	0	0	0	0	0	0	0
HWI-M00234:294:000000000-AFPVH:1:1101:2925:8340_CONS_SUB_SUB	None	rank_by_db={'18S_database_r123-NICKEL': 'subclass'}	102	genus=None	None	{'18S_database_r123-NICKEL': 'AB026933	1329	NA	NA	NA	True	16	960	369	0.277652	0	0	32	0	0	0	0	0	0	0	0	0	0	0	0	0	0	0	0	0	0	0	0	0	0	0	0	0	0	0	0	0	0	0
HWI-M00234:294:000000000-AFPVH:1:1116:12800:13398_CONS_SUB_SUB_CMP	Diptera	rank_by_db={'18S_database_r123-NICKEL': 'subgenus'}	187	genus=7191	7147	{'18S_database_r123-NICKEL': 'FJ436348	122	7190	Simuliidae	Simulium	True	1	122	0	0	0	0	0	0	0	0	0	0	0	0	0	0	0	0	0	0	0	0	0	0	122	0	0	0	0	0	0	0	0	0	0	0	0	0
HWI-M00234:294:000000000-AFPVH:1:1101:13828:5902_CONS_SUB_SUB	None	rank_by_db={'18S_database_r123-NICKEL': 'class'}	100	genus=None	None	{'18S_database_r123-NICKEL': 'DQ536482	6301	NA	NA	NA	True	3	6301	0	0	0	16	0	10	0	0	0	0	0	0	0	0	0	0	39	0	0	0	0	0	0	0	0	0	0	21	0	0	0	14	0	0	0	0
HWI-M00234:294:000000000-AFPVH:1:1105:21992:17828_CONS_SUB_SUB	Myrtales	rank_by_db={'18S_database_r123-NICKEL': 'subfamily'}	102	genus=None	41944	{'18S_database_r123-NICKEL': 'AF206907	125	3934	Onagraceae	NA	True	1	125	0	0	0	0	0	0	0	0	0	0	0	0	0	0	0	0	0	0	0	0	0	0	0	0	0	0	0	0	0	0	0	0	0	0	0	0
HWI-M00234:294:000000000-AFPVH:1:1101:16195:16161_CONS_SUB_SUB	Pleosporales	rank_by_db={'18S_database_r123-NICKEL': 'species'}	99	genus=265084	92860	{'18S_database_r123-NICKEL': 'U42478	4694	55176	Sporormiaceae	Preussia	True	1	4693	1	0.000213038	0	0	0	0	11	18	0	0	0	0	0	0	12	0	0	0	13	0	0	0	0	0	0	0	0	0	0	0	15	0	0	0	0	0
HWI-M00234:294:000000000-AFPVH:1:1101:20258:6846_CONS_SUB_SUB_CMP	Lecanorales	rank_by_db={'18S_database_r123-NICKEL': 'family'}	99	genus=None	5197	{'18S_database_r123-NICKEL': 'AF091583	545	39933	Lecanoraceae	NA	True	1	516	29	0.053211	0	0	0	0	14	0	0	0	0	0	0	0	0	0	0	0	0	0	0	0	0	0	0	0	0	0	0	0	0	0	14	0	0	0
HWI-M00234:294:000000000-AFPVH:1:1102:6200:21157_CONS_SUB_SUB	None	rank_by_db={'18S_database_r123-NICKEL': 'superkingdom'}	110	genus=None	None	{'18S_database_r123-NICKEL': 'EU709281	175	NA	NA	NA	True	54	175	0	0	0	0	0	0	0	48	0	0	0	0	0	0	0	0	0	0	0	0	0	0	0	0	0	0	0	0	0	0	0	0	0	0	0	62
HWI-M00234:294:000000000-AFPVH:1:1101:13195:5655_CONS_SUB_SUB	None	rank_by_db={'18S_database_r123-NICKEL': 'no rank'}	99	genus=None	None	{'18S_database_r123-NICKEL': 'AB016173	9448	NA	NA	NA	True	12	9180	268	0.0283658	0	0	0	0	0	0	0	0	0	0	0	0	0	0	0	0	48	0	0	17	0	69	0	0	0	0	0	0	0	0	0	0	0	0
HWI-M00234:294:000000000-AFPVH:1:1117:23360:12005_CONS_SUB_SUB_CMP	Glissomonadida	rank_by_db={'18S_database_r123-NICKEL': 'species'}	104	genus=1435004	1238681	{'18S_database_r123-NICKEL': 'KF207873	157	1435001	Viridiraptoridae	Orciraptor	True	1	157	0	0	0	0	0	0	0	0	0	0	0	0	0	0	0	0	0	0	0	0	0	0	0	0	0	0	0	0	0	0	0	0	0	0	0	0
HWI-M00234:294:000000000-AFPVH:1:1102:3137:15301_CONS_SUB_SUB	Cercomonadida	rank_by_db={'18S_database_r123-NICKEL': 'family'}	105	genus=None	188941	{'18S_database_r123-NICKEL': 'HM536170	337	45105	Heteromitidae	NA	True	5	337	0	0	0	0	0	20	0	0	0	0	0	0	0	0	0	17	0	0	0	0	0	0	21	10	18	0	0	0	0	0	0	0	0	0	0	15
HWI-M00234:294:000000000-AFPVH:1:1106:10462:10619_CONS_SUB_SUB	Haptorida	rank_by_db={'18S_database_r123-NICKEL': 'order'}	99	genus=None	5989	{'18S_database_r123-NICKEL': 'JF263443	197	NA	NA	NA	True	12	196	1	0.00507614	0	0	0	0	0	0	0	0	0	0	0	0	0	0	0	0	0	91	0	0	0	0	0	0	0	0	0	0	0	0	0	0	0	0
HWI-M00234:294:000000000-AFPVH:1:1101:15225:2656_CONS_SUB_SUB	Cercomonadida	rank_by_db={'18S_database_r123-NICKEL': 'species'}	105	genus=188949	188941	{'18S_database_r123-NICKEL': 'DQ211596	4145	45105	Heteromitidae	Bodomorpha	True	1	4141	4	0.000965018	0	0	0	0	0	0	0	0	0	0	0	0	31	9	26	9	13	0	31	0	0	0	0	0	15	10	0	14	0	0	0	0	0	0
HWI-M00234:294:000000000-AFPVH:1:1102:4297:20914_CONS_SUB_SUB_CMP	None	rank_by_db={'18S_database_r123-NICKEL': 'superkingdom'}	100	genus=None	None	{'18S_database_r123-NICKEL': 'DQ198784	551	NA	NA	NA	True	3043	549	2	0.00362976	0	0	0	0	0	0	0	0	0	0	0	0	0	0	0	0	0	0	0	0	0	0	0	0	0	0	17	0	0	0	0	0	0	0
HWI-M00234:294:000000000-AFPVH:1:1111:13301:4615_CONS_SUB_SUB_CMP	Pleosporales	rank_by_db={'18S_database_r123-NICKEL': 'family'}	99	genus=None	92860	{'18S_database_r123-NICKEL': 'EF152574	435	28556	Pleosporaceae	NA	True	10	434	1	0.00229885	0	0	0	0	24	23	0	0	0	0	14	0	0	0	0	0	23	0	17	0	0	0	0	0	0	0	0	0	15	0	0	0	9	0
HWI-M00234:294:000000000-AFPVH:1:1102:17489:3275_CONS_SUB_SUB_CMP	None	rank_by_db={'18S_database_r123-NICKEL': 'superkingdom'}	52	genus=None	None	{'18S_database_r123-NICKEL': 'U81269	394	NA	NA	NA	True	7	394	0	0	0	0	0	0	0	0	0	0	0	0	0	0	22	0	0	0	0	0	0	0	0	0	0	0	0	0	0	0	0	0	0	0	14	26
HWI-M00234:294:000000000-AFPVH:1:1101:15759:10702_CONS_SUB_SUB_CMP	Thaumatomonadida	rank_by_db={'18S_database_r123-NICKEL': 'family'}	104	genus=None	188944	{'18S_database_r123-NICKEL': 'KC243115	705	45098	Thaumatomastigidae	NA	True	6	705	0	0	0	0	0	0	17	0	0	0	20	0	0	0	0	0	0	0	0	0	17	25	0	29	0	0	0	0	0	14	9	0	0	0	0	0
HWI-M00234:294:000000000-AFPVH:1:1102:25260:5372_CONS_SUB_SUB_CMP	Spizellomycetales	rank_by_db={'18S_database_r123-NICKEL': 'family'}	101	genus=None	34478	{'18S_database_r123-NICKEL': 'AB586076	308	1134080	Powellomycetaceae	NA	True	4	308	0	0	0	0	0	0	0	0	0	0	0	0	0	0	0	0	0	0	0	0	0	0	0	0	0	0	0	0	0	0	0	0	0	0	0	0
HWI-M00234:294:000000000-AFPVH:1:1109:11019:15218_CONS_SUB_SUB	None	rank_by_db={'18S_database_r123-NICKEL': 'superkingdom'}	101	genus=None	None	{'18S_database_r123-NICKEL': 'HQ901753	202	NA	NA	NA	True	33	202	0	0	0	82	0	0	0	0	0	0	0	0	0	0	0	0	0	0	0	0	0	0	0	0	0	0	0	0	0	0	0	0	0	0	0	0
HWI-M00234:294:000000000-AFPVH:1:1105:25718:6499_CONS_SUB_SUB_CMP	None	rank_by_db={'18S_database_r123-NICKEL': 'superkingdom'}	103	genus=None	None	{'18S_database_r123-NICKEL': 'AF534424	849	NA	NA	NA	True	471	846	3	0.00353357	0	0	0	0	0	0	0	0	0	0	23	0	0	11	20	0	21	0	0	0	16	13	19	0	0	0	18	0	0	0	0	0	0	0
HWI-M00234:294:000000000-AFPVH:1:1105:11921:2616_CONS_SUB_SUB_CMP	Chromulinales	rank_by_db={'18S_database_r123-NICKEL': 'species'}	102	genus=2985	96792	{'18S_database_r123-NICKEL': 'EF165133	304	98651	Chromulinaceae	Ochromonas	True	1	304	0	0	0	0	0	0	0	0	0	33	0	0	0	0	0	0	0	0	0	0	0	0	0	0	63	34	0	0	0	35	0	0	0	0	0	0
HWI-M00234:294:000000000-AFPVH:1:1102:26844:17025_CONS_SUB_SUB	Cercomonadida	rank_by_db={'18S_database_r123-NICKEL': 'family'}	104	genus=None	188941	{'18S_database_r123-NICKEL': 'AY496043	332	45105	Heteromitidae	NA	True	8	331	1	0.00301205	0	0	0	0	0	0	0	0	0	0	0	0	0	0	0	0	0	0	0	0	0	0	0	0	39	0	0	0	0	0	0	0	0	0
HWI-M00234:294:000000000-AFPVH:1:1101:7979:22629_CONS_SUB_SUB_CMP	Cercomonadida	rank_by_db={'18S_database_r123-NICKEL': 'species'}	102	genus=188949	188941	{'18S_database_r123-NICKEL': 'DQ211595	337	45105	Heteromitidae	Bodomorpha	True	1	337	0	0	0	0	0	0	0	0	0	0	0	0	0	0	0	0	0	0	75	0	0	0	0	0	0	0	64	0	20	0	0	0	0	0	0	0
HWI-M00234:294:000000000-AFPVH:1:1103:19925:24154_CONS_SUB_SUB	Eucoccidiorida	rank_by_db={'18S_database_r123-NICKEL': 'genus'}	106	genus=5806	75739	{'18S_database_r123-NICKEL': 'AF108861	278	35082	Cryptosporidiidae	Cryptosporidium	True	40	278	0	0	0	0	0	0	0	0	0	0	0	26	0	0	0	0	0	0	0	0	0	0	48	17	0	0	18	0	0	0	11	0	0	0	0	0
HWI-M00234:294:000000000-AFPVH:1:1103:5872:18025_CONS_SUB_SUB	Cercomonadida	rank_by_db={'18S_database_r123-NICKEL': 'family'}	106	genus=None	188941	{'18S_database_r123-NICKEL': 'AY496043	299	45105	Heteromitidae	NA	True	2	299	0	0	0	0	0	0	21	184	0	0	0	0	0	0	0	0	0	0	0	0	0	0	0	0	0	0	0	0	0	0	0	0	0	0	0	0
HWI-M00234:294:000000000-AFPVH:1:1101:28360:7880_CONS_SUB_SUB_CMP	None	rank_by_db={'18S_database_r123-NICKEL': 'superkingdom'}	102	genus=None	None	{'18S_database_r123-NICKEL': 'AF109729	2622	NA	NA	NA	True	1747	2621	1	0.000381388	0	0	0	0	0	0	0	0	0	0	0	0	14	0	0	0	0	0	0	0	0	0	0	11	23	0	11	0	14	0	0	0	0	0
HWI-M00234:294:000000000-AFPVH:1:1103:5577:7929_CONS_SUB_SUB_CMP	None	rank_by_db={'18S_database_r123-NICKEL': 'superkingdom'}	104	genus=None	None	{'18S_database_r123-NICKEL': 'FJ824125	406	NA	NA	NA	True	39	403	3	0.00738916	0	0	0	0	0	0	0	0	0	0	0	0	0	210	0	0	0	0	0	0	0	0	0	0	0	0	0	0	0	0	0	0	0	0
HWI-M00234:294:000000000-AFPVH:1:1101:21450:12408_CONS_SUB_SUB_CMP	Polytrichales	rank_by_db={'18S_database_r123-NICKEL': 'family'}	102	genus=None	3210	{'18S_database_r123-NICKEL': 'AY126978	7785	3211	Polytrichaceae	NA	True	1	7729	56	0.00719332	0	0	0	0	0	0	0	0	0	0	0	0	16	10	21	10	62	0	0	0	10	0	0	0	16	12	0	0	0	0	11	0	0	0
HWI-M00234:294:000000000-AFPVH:1:1101:24372:8236_CONS_SUB_SUB_CMP	Cercomonadida	rank_by_db={'18S_database_r123-NICKEL': 'genus'}	105	genus=188949	188941	{'18S_database_r123-NICKEL': 'DQ211596	837	45105	Heteromitidae	Bodomorpha	True	2	831	6	0.00716846	0	0	0	0	0	0	0	0	0	12	0	12	0	17	0	0	20	0	0	13	18	0	0	0	25	18	0	0	0	0	15	16	0	14
HWI-M00234:294:000000000-AFPVH:1:1101:19194:17945_CONS_SUB_SUB_CMP	None	rank_by_db={'18S_database_r123-NICKEL': 'superkingdom'}	103	genus=None	None	{'18S_database_r123-NICKEL': 'AJ418789	406	NA	NA	NA	True	117	406	0	0	0	0	0	0	0	0	0	0	0	0	0	0	0	0	0	0	0	39	0	0	0	0	0	0	0	0	0	0	0	0	0	0	0	0
HWI-M00234:294:000000000-AFPVH:1:1101:6374:3977_CONS_SUB_SUB_CMP	Cercomonadida	rank_by_db={'18S_database_r123-NICKEL': 'family'}	104	genus=None	188941	{'18S_database_r123-NICKEL': 'HM536170	7341	45105	Heteromitidae	NA	True	5	7338	3	0.000408664	15	0	0	17	0	0	0	0	0	0	0	0	0	27	0	0	0	0	0	0	0	0	21	0	0	0	0	37	22	0	29	12	0	0
HWI-M00234:294:000000000-AFPVH:1:1107:23111:9071_CONS_SUB_SUB_CMP	Verrucariales	rank_by_db={'18S_database_r123-NICKEL': 'family'}	99	genus=None	146291	{'18S_database_r123-NICKEL': 'EF689825	328	146292	Verrucariaceae	NA	True	1	328	0	0	0	0	0	0	0	0	0	19	0	0	0	0	0	0	0	0	0	0	0	0	0	0	0	0	0	0	0	0	0	0	0	0	0	0
HWI-M00234:294:000000000-AFPVH:1:1101:22498:3216_CONS_SUB_SUB	None	rank_by_db={'18S_database_r123-NICKEL': 'superkingdom'}	100	genus=None	None	{'18S_database_r123-NICKEL': 'AF164253	294	NA	NA	NA	True	38	294	0	0	0	194	0	0	0	0	0	0	0	0	0	0	0	0	0	0	0	0	0	0	0	0	0	0	0	0	0	0	0	0	0	0	0	0
HWI-M00234:294:000000000-AFPVH:1:1102:17383:25180_CONS_SUB_SUB_CMP	None	rank_by_db={'18S_database_r123-NICKEL': 'class'}	101	genus=None	None	{'18S_database_r123-NICKEL': 'KF160860	646	NA	NA	NA	True	9	645	1	0.00154799	0	33	0	0	23	0	0	14	22	0	0	0	0	25	0	0	13	0	16	13	11	0	0	0	0	25	23	21	0	0	0	0	0	0
HWI-M00234:294:000000000-AFPVH:1:1101:9753:10551_CONS_SUB_SUB_CMP	Pleuroziales	rank_by_db={'18S_database_r123-NICKEL': 'species'}	99	genus=255982	255980	{'18S_database_r123-NICKEL': 'AY607864	1113	255981	Pleuroziaceae	Pleurozia	True	1	1113	0	0	0	0	0	24	18	0	0	0	0	0	0	0	0	35	0	0	0	0	0	0	0	0	47	0	0	35	0	0	0	0	25	0	0	0
HWI-M00234:294:000000000-AFPVH:1:1101:22815:5727_CONS_SUB_SUB	None	rank_by_db={'18S_database_r123-NICKEL': 'kingdom'}	100	genus=None	None	{'18S_database_r123-NICKEL': 'AF164265	547	NA	NA	NA	True	22	546	1	0.00182815	0	0	0	0	15	0	0	0	0	13	0	0	0	0	16	12	25	0	0	0	0	0	0	12	23	11	21	24	28	0	0	0	0	0
HWI-M00234:294:000000000-AFPVH:1:1101:13808:15287_CONS_SUB_SUB_CMP	None	rank_by_db={'18S_database_r123-NICKEL': 'class'}	99	genus=None	None	{'18S_database_r123-NICKEL': 'AF064049	1026	NA	NA	NA	True	6	1001	25	0.0243665	0	0	0	0	0	0	0	0	0	0	0	0	0	0	0	0	0	0	0	0	0	0	0	0	0	0	0	0	0	0	0	0	0	0
HWI-M00234:294:000000000-AFPVH:1:1103:7425:17924_CONS_SUB_SUB	Cercomonadida	rank_by_db={'18S_database_r123-NICKEL': 'family'}	106	genus=None	188941	{'18S_database_r123-NICKEL': 'HM536170	315	45105	Heteromitidae	NA	True	5	314	1	0.0031746	0	0	0	0	18	0	0	0	0	0	0	0	26	0	0	0	31	21	0	0	0	0	0	0	0	0	18	0	0	69	0	0	13	0
HWI-M00234:294:000000000-AFPVH:1:1103:6641:22634_CONS_SUB_SUB	Cercomonadida	rank_by_db={'18S_database_r123-NICKEL': 'family'}	105	genus=None	188941	{'18S_database_r123-NICKEL': 'AY496043	1037	45105	Heteromitidae	NA	True	7	1037	0	0	0	0	0	0	0	0	0	0	0	0	0	0	0	64	0	14	0	0	0	12	29	0	17	0	0	15	0	0	0	0	0	20	0	0
HWI-M00234:294:000000000-AFPVH:1:1101:9697:3997_CONS_SUB_SUB	None	rank_by_db={'18S_database_r123-NICKEL': 'superkingdom'}	146	genus=None	None	{'18S_database_r123-NICKEL': 'AB480558	357	NA	NA	NA	True	4374	357	0	0	0	0	0	0	0	0	0	0	0	0	0	81	0	0	0	0	0	0	0	0	0	0	0	0	0	0	0	0	0	0	0	0	0	0
HWI-M00234:294:000000000-AFPVH:1:1105:4712:12118_CONS_SUB_SUB_CMP	Cercomonadida	rank_by_db={'18S_database_r123-NICKEL': 'family'}	105	genus=None	188941	{'18S_database_r123-NICKEL': 'HM536170	665	45105	Heteromitidae	NA	True	5	662	3	0.00451128	20	0	0	56	0	0	0	0	0	0	0	14	0	0	0	0	18	0	0	23	28	14	17	0	0	20	0	0	0	0	0	19	0	0
HWI-M00234:294:000000000-AFPVH:1:1101:19169:7590_CONS_SUB_SUB	Cercomonadida	rank_by_db={'18S_database_r123-NICKEL': 'species'}	104	genus=188949	188941	{'18S_database_r123-NICKEL': 'DQ211596	548	45105	Heteromitidae	Bodomorpha	True	1	546	2	0.00364964	21	0	0	0	0	0	0	0	0	0	0	0	0	0	0	0	18	0	0	31	0	0	0	0	0	30	0	0	0	0	13	12	0	13
HWI-M00234:294:000000000-AFPVH:1:1102:13977:6466_CONS_SUB_SUB	Cercomonadida	rank_by_db={'18S_database_r123-NICKEL': 'family'}	106	genus=None	188941	{'18S_database_r123-NICKEL': 'AY496043	502	45105	Heteromitidae	NA	True	2	502	0	0	12	0	0	0	0	0	0	0	0	0	0	0	0	23	0	18	0	0	0	35	31	0	0	0	0	20	0	0	0	0	0	36	0	13
HWI-M00234:294:000000000-AFPVH:1:1102:25610:10923_CONS_SUB_SUB_CMP	Cercomonadida	rank_by_db={'18S_database_r123-NICKEL': 'family'}	104	genus=None	188941	{'18S_database_r123-NICKEL': 'AY496043	681	45105	Heteromitidae	NA	True	2	681	0	0	0	0	0	34	0	0	0	0	0	0	0	14	0	0	0	0	0	0	0	22	0	0	19	0	0	0	0	0	0	0	0	0	0	18
HWI-M00234:294:000000000-AFPVH:1:1102:18520:16710_CONS_SUB_SUB	Parachela	rank_by_db={'18S_database_r123-NICKEL': 'family'}	105	genus=None	149990	{'18S_database_r123-NICKEL': 'EF632424	482	58669	Hypsibiidae	NA	True	4	480	2	0.00414938	23	15	0	0	0	0	0	0	0	26	12	13	0	18	22	10	0	12	0	0	17	20	0	16	0	15	0	0	0	0	0	0	0	0
HWI-M00234:294:000000000-AFPVH:1:1101:11712:23390_CONS_SUB_SUB_CMP	Cercomonadida	rank_by_db={'18S_database_r123-NICKEL': 'genus'}	105	genus=188949	188941	{'18S_database_r123-NICKEL': 'DQ211596	468	45105	Heteromitidae	Bodomorpha	True	2	467	1	0.00213675	0	0	0	0	0	0	0	0	0	15	0	0	0	21	0	18	0	0	0	12	0	0	0	31	32	17	0	0	0	0	21	0	0	0
HWI-M00234:294:000000000-AFPVH:1:1101:15265:4373_CONS_SUB_SUB	Schizopyrenida	rank_by_db={'18S_database_r123-NICKEL': 'species'}	143	genus=166955	41165	{'18S_database_r123-NICKEL': 'AJ224891	314	5765	Vahlkampfiidae	Neovahlkampfia	True	1	314	0	0	0	0	0	0	0	0	0	0	0	0	0	0	0	0	0	0	0	0	0	0	0	0	0	0	0	0	0	0	0	0	0	0	0	0
HWI-M00234:294:000000000-AFPVH:1:1101:9955:6867_CONS_SUB_SUB	None	rank_by_db={'18S_database_r123-NICKEL': 'no rank'}	99	genus=None	None	{'18S_database_r123-NICKEL': 'AY357283	385	NA	NA	NA	True	6	384	1	0.0025974	0	0	0	0	0	0	0	0	0	0	0	0	0	0	0	315	0	0	0	0	0	0	0	0	0	0	0	0	0	0	0	0	0	0
HWI-M00234:294:000000000-AFPVH:1:1106:15224:8858_CONS_SUB_SUB_CMP	None	rank_by_db={'18S_database_r123-NICKEL': 'superkingdom'}	104	genus=None	None	{'18S_database_r123-NICKEL': 'AF534424	601	NA	NA	NA	True	486	599	2	0.00332779	0	0	0	0	0	0	0	0	0	0	0	0	0	0	15	0	35	0	13	24	54	32	19	23	24	0	0	0	0	0	23	22	0	0
HWI-M00234:294:000000000-AFPVH:1:1101:12418:8679_CONS_SUB_SUB	Cercomonadida	rank_by_db={'18S_database_r123-NICKEL': 'family'}	105	genus=None	188941	{'18S_database_r123-NICKEL': 'HM536170	1701	45105	Heteromitidae	NA	True	5	1700	1	0.000587889	10	0	16	30	16	0	0	0	21	0	0	0	0	16	0	0	0	0	14	14	0	22	0	0	15	0	18	25	15	0	0	0	0	0
HWI-M00234:294:000000000-AFPVH:1:1101:5916:11308_CONS_SUB_SUB_CMP	None	rank_by_db={'18S_database_r123-NICKEL': 'subphylum'}	97	genus=None	None	{'18S_database_r123-NICKEL': 'JF747220	460	NA	NA	NA	True	28	458	2	0.00434783	0	0	0	0	0	56	0	0	20	0	26	0	31	0	0	0	65	0	28	26	0	0	0	0	0	0	21	0	20	0	0	0	0	0
HWI-M00234:294:000000000-AFPVH:1:1101:25263:20611_CONS_SUB_SUB	None	rank_by_db={'18S_database_r123-NICKEL': 'superkingdom'}	104	genus=None	None	{'18S_database_r123-NICKEL': 'FJ824125	844	NA	NA	NA	True	38	836	8	0.00947867	0	0	0	0	0	0	0	0	0	0	17	0	0	290	0	0	16	23	0	0	0	0	0	0	0	0	18	0	0	0	0	0	0	0
HWI-M00234:294:000000000-AFPVH:1:1106:5363:12766_CONS_SUB_SUB_CMP	None	rank_by_db={'18S_database_r123-NICKEL': 'no rank'}	101	genus=None	None	{'18S_database_r123-NICKEL': 'HF968789	470	NA	NA	NA	True	200	468	2	0.00425532	14	0	0	0	0	0	21	0	0	0	0	17	24	0	0	0	0	0	0	0	13	0	0	0	21	0	0	0	12	45	55	0	24	21
HWI-M00234:294:000000000-AFPVH:1:1101:11132:8355_CONS_SUB_SUB	None	rank_by_db={'18S_database_r123-NICKEL': 'no rank'}	99	genus=None	None	{'18S_database_r123-NICKEL': 'AJ549807	1520	NA	NA	NA	True	20	1056	464	0.305263	0	26	0	12	24	14	12	0	22	0	0	0	12	0	0	0	0	0	0	0	0	0	0	0	0	0	0	16	15	0	0	11	0	0
HWI-M00234:294:000000000-AFPVH:1:1103:6186:6567_CONS_SUB_SUB_CMP	None	rank_by_db={'18S_database_r123-NICKEL': 'superkingdom'}	100	genus=None	None	{'18S_database_r123-NICKEL': 'AF164250	423	NA	NA	NA	True	61	423	0	0	0	0	0	0	0	0	0	0	0	0	0	0	0	0	0	0	0	0	0	0	0	0	0	0	0	0	0	0	0	0	0	0	0	0
HWI-M00234:294:000000000-AFPVH:1:1101:7382:14406_CONS_SUB_SUB	None	rank_by_db={'18S_database_r123-NICKEL': 'no rank'}	105	genus=None	None	{'18S_database_r123-NICKEL': 'DQ211596	1296	NA	NA	NA	True	17	1281	15	0.0115741	24	0	0	0	16	0	22	18	0	0	0	0	0	0	13	0	0	0	25	0	12	29	47	0	19	0	18	17	14	0	0	0	0	39
HWI-M00234:294:000000000-AFPVH:1:1102:20881:9964_CONS_SUB_SUB	None	rank_by_db={'18S_database_r123-NICKEL': 'superkingdom'}	103	genus=None	None	{'18S_database_r123-NICKEL': 'EF456748	599	NA	NA	NA	True	48	594	5	0.00834724	0	0	0	0	0	0	26	0	14	0	0	0	0	0	0	0	0	0	0	0	0	0	0	0	13	0	0	0	0	0	16	0	0	0
HWI-M00234:294:000000000-AFPVH:1:1101:7494:8898_CONS_SUB_SUB	None	rank_by_db={'18S_database_r123-NICKEL': 'subclass'}	99	genus=None	None	{'18S_database_r123-NICKEL': 'EU032356	497	NA	NA	NA	True	5	497	0	0	0	0	0	0	0	32	0	0	18	0	0	0	14	0	0	0	218	26	0	0	0	0	0	0	0	0	0	0	0	0	0	0	0	0
HWI-M00234:294:000000000-AFPVH:1:1102:11038:3240_CONS_SUB_SUB	Primates	rank_by_db={'18S_database_r123-NICKEL': 'species'}	105	genus=9605	9443	{'18S_database_r123-NICKEL': 'CT978678	1331	9604	Hominidae	Homo	True	1	986	345	0.259204	0	0	0	0	0	0	0	0	0	0	0	0	0	0	0	0	0	0	0	0	0	0	0	0	0	0	0	0	0	0	0	0	0	0
HWI-M00234:294:000000000-AFPVH:1:1101:4588:12141_CONS_SUB_SUB_CMP	Cercomonadida	rank_by_db={'18S_database_r123-NICKEL': 'family'}	105	genus=None	188941	{'18S_database_r123-NICKEL': 'HM536170	871	45105	Heteromitidae	NA	True	5	870	1	0.00114811	13	0	0	45	18	0	21	16	18	0	0	17	0	17	0	0	0	0	0	36	0	30	14	0	13	23	16	25	13	0	0	0	0	19
HWI-M00234:294:000000000-AFPVH:1:1111:14586:22236_CONS_SUB_SUB_CMP	Chytridiales	rank_by_db={'18S_database_r123-NICKEL': 'species'}	100	genus=4813	4810	{'18S_database_r123-NICKEL': 'AY032608	600	4812	Chytridiaceae	Chytridium	True	1	600	0	0	0	0	0	0	0	0	0	0	0	0	0	0	0	0	0	0	38	0	0	0	0	0	0	0	0	0	0	101	194	0	30	0	0	0
HWI-M00234:294:000000000-AFPVH:1:1102:7257:21751_CONS_SUB_SUB	None	rank_by_db={'18S_database_r123-NICKEL': 'superkingdom'}	103	genus=None	None	{'18S_database_r123-NICKEL': 'GQ144680	846	NA	NA	NA	True	10734	846	0	0	14	0	0	0	0	0	0	0	0	11	0	0	0	31	27	22	36	0	0	25	38	17	0	23	29	55	14	0	0	0	24	29	0	0
HWI-M00234:294:000000000-AFPVH:1:1101:15183:8284_CONS_SUB_SUB_CMP	Exobasidiales	rank_by_db={'18S_database_r123-NICKEL': 'genus'}	102	genus=215251	5404	{'18S_database_r123-NICKEL': 'AB778891	4380	190068	Brachybasidiaceae	Meira	True	1	3170	1210	0.276256	0	0	0	0	0	0	0	0	0	0	0	0	0	0	0	0	0	0	0	0	0	0	0	0	0	0	0	0	0	0	0	0	0	0
HWI-M00234:294:000000000-AFPVH:1:1102:15324:6054_CONS_SUB_SUB_CMP	None	rank_by_db={'18S_database_r123-NICKEL': 'superkingdom'}	100	genus=None	None	{'18S_database_r123-NICKEL': 'DQ832260	578	NA	NA	NA	True	9	577	1	0.0017301	59	34	0	0	0	0	0	0	0	0	0	26	0	0	0	0	0	0	0	0	0	0	362	0	0	0	0	0	0	0	0	0	0	0
HWI-M00234:294:000000000-AFPVH:1:1102:20246:18198_CONS_SUB_SUB	Mischococcales	rank_by_db={'18S_database_r123-NICKEL': 'order'}	104	genus=None	195993	{'18S_database_r123-NICKEL': 'AJ580950	1261	NA	NA	NA	True	3	1261	0	0	0	20	0	19	28	12	0	13	32	0	0	0	14	12	0	0	36	0	0	0	0	0	0	0	18	0	0	30	18	23	30	0	22	0
HWI-M00234:294:000000000-AFPVH:1:1101:12179:4084_CONS_SUB_SUB	Cercomonadida	rank_by_db={'18S_database_r123-NICKEL': 'family'}	106	genus=None	188941	{'18S_database_r123-NICKEL': 'HM536171	754	45105	Heteromitidae	NA	True	5	753	1	0.00132626	0	0	24	29	0	0	0	0	0	0	0	0	0	0	18	0	0	0	0	26	0	410	14	0	0	0	0	0	0	0	0	0	0	0
HWI-M00234:294:000000000-AFPVH:1:1103:14521:12568_CONS_SUB_SUB_CMP	None	rank_by_db={'18S_database_r123-NICKEL': 'kingdom'}	102	genus=None	None	{'18S_database_r123-NICKEL': 'KF586842	848	NA	NA	NA	True	3	848	0	0	0	49	0	0	11	0	0	0	0	0	0	0	0	0	0	0	90	0	0	0	0	0	0	29	0	14	0	0	0	18	0	0	0	0
HWI-M00234:294:000000000-AFPVH:1:1106:9004:5183_CONS_SUB_SUB	Chytridiales	rank_by_db={'18S_database_r123-NICKEL': 'family'}	99	genus=None	4810	{'18S_database_r123-NICKEL': 'AF164304	606	4812	Chytridiaceae	NA	True	2	606	0	0	0	0	0	103	0	0	0	0	0	0	0	9	0	0	0	0	0	0	0	72	0	0	0	0	0	0	0	0	0	0	0	0	0	0
HWI-M00234:294:000000000-AFPVH:1:1102:13190:11323_CONS_SUB_SUB	None	rank_by_db={'18S_database_r123-NICKEL': 'kingdom'}	100	genus=None	None	{'18S_database_r123-NICKEL': 'AF164253	737	NA	NA	NA	True	29	737	0	0	0	0	0	0	0	0	12	16	0	0	35	0	0	209	0	0	29	21	0	23	38	0	45	22	0	26	17	0	0	13	0	0	0	0
HWI-M00234:294:000000000-AFPVH:1:1103:16841:13357_CONS_SUB_SUB_CMP	None	rank_by_db={'18S_database_r123-NICKEL': 'class'}	101	genus=None	None	{'18S_database_r123-NICKEL': 'AY601710	649	NA	NA	NA	True	5	647	2	0.00308166	0	15	0	0	55	32	32	63	15	0	21	0	0	0	0	0	0	0	0	0	13	0	0	0	0	0	33	14	0	0	0	0	0	0
HWI-M00234:294:000000000-AFPVH:1:1101:9555:2343_CONS_SUB_SUB	Cercomonadida	rank_by_db={'18S_database_r123-NICKEL': 'family'}	105	genus=None	188941	{'18S_database_r123-NICKEL': 'HM536170	916	45105	Heteromitidae	NA	True	5	916	0	0	0	0	0	0	0	0	0	0	0	0	23	0	39	62	0	0	19	32	27	0	26	0	0	28	26	0	23	50	60	0	0	0	0	22
HWI-M00234:294:000000000-AFPVH:1:1101:12730:8464_CONS_SUB_SUB_CMP	Glissomonadida	rank_by_db={'18S_database_r123-NICKEL': 'family'}	105	genus=None	1238681	{'18S_database_r123-NICKEL': 'KF207873	1463	1435001	Viridiraptoridae	NA	True	3	1454	9	0.00615174	37	0	0	40	0	0	12	0	0	0	0	0	0	18	15	0	43	0	22	45	17	49	45	18	0	46	23	10	20	0	0	0	0	17
HWI-M00234:294:000000000-AFPVH:1:1102:11382:9731_CONS_SUB_SUB	Lobulomycetales	rank_by_db={'18S_database_r123-NICKEL': 'family'}	99	genus=None	642598	{'18S_database_r123-NICKEL': 'EF443134	1428	642599	Lobulomycetaceae	NA	True	2	1426	2	0.00140056	0	165	0	11	68	0	95	0	0	0	0	0	0	0	17	13	0	0	0	0	0	0	0	0	0	16	0	0	0	0	0	0	0	0
HWI-M00234:294:000000000-AFPVH:1:1101:7247:5534_CONS_SUB_SUB_CMP	None	rank_by_db={'18S_database_r123-NICKEL': 'no rank'}	102	genus=None	None	{'18S_database_r123-NICKEL': 'EU024995	842	NA	NA	NA	True	7	842	0	0	0	0	0	0	0	58	0	0	0	0	0	0	0	0	0	0	0	0	0	0	0	0	21	0	0	0	0	0	0	0	0	0	0	0
HWI-M00234:294:000000000-AFPVH:1:1101:9336:2895_CONS_SUB_SUB	Mischococcales	rank_by_db={'18S_database_r123-NICKEL': 'family'}	104	genus=None	195993	{'18S_database_r123-NICKEL': 'AJ579339	1723	196002	Botryidiopsidaceae	NA	True	1	1722	1	0.000580383	0	41	0	0	23	0	0	0	0	15	0	0	19	0	38	26	55	0	0	30	22	47	0	0	19	23	0	60	13	0	0	0	15	0
HWI-M00234:294:000000000-AFPVH:1:1101:19805:2713_CONS_SUB_SUB_CMP	None	rank_by_db={'18S_database_r123-NICKEL': 'superkingdom'}	125	genus=None	None	{'18S_database_r123-NICKEL': 'AB032619	798	NA	NA	NA	True	7440	798	0	0	0	0	0	0	0	60	0	50	14	0	31	18	0	0	0	0	0	112	69	0	0	0	0	0	0	0	0	37	15	0	0	0	0	0
HWI-M00234:294:000000000-AFPVH:1:1101:14811:3416_CONS_SUB_SUB	Glissomonadida	rank_by_db={'18S_database_r123-NICKEL': 'family'}	105	genus=None	1238681	{'18S_database_r123-NICKEL': 'KF207873	1013	1435001	Viridiraptoridae	NA	True	3	1012	1	0.000987167	29	0	0	0	41	28	20	0	0	0	15	0	27	0	0	0	0	58	13	0	13	0	0	0	30	0	90	0	0	0	0	0	0	31
HWI-M00234:294:000000000-AFPVH:1:1101:6499:12888_CONS_SUB_SUB	Chromulinales	rank_by_db={'18S_database_r123-NICKEL': 'species'}	103	genus=89043	96792	{'18S_database_r123-NICKEL': 'AJ236858	1035	98651	Chromulinaceae	Spumella	True	1	1034	1	0.000966184	0	11	0	0	224	91	0	14	29	0	0	0	0	0	0	0	0	14	0	0	0	0	0	0	0	0	0	0	0	120	121	0	0	0
HWI-M00234:294:000000000-AFPVH:1:1101:18102:21315_CONS_SUB_SUB	Glissomonadida	rank_by_db={'18S_database_r123-NICKEL': 'family'}	104	genus=None	1238681	{'18S_database_r123-NICKEL': 'KF207873	884	1435001	Viridiraptoridae	NA	True	3	883	1	0.00113122	0	0	0	0	24	84	0	19	0	0	0	0	0	0	0	0	0	33	17	0	0	0	0	0	0	0	0	24	18	30	33	0	26	12
HWI-M00234:294:000000000-AFPVH:1:1101:24386:4033_CONS_SUB_SUB	Cercomonadida	rank_by_db={'18S_database_r123-NICKEL': 'family'}	104	genus=None	188941	{'18S_database_r123-NICKEL': 'HM536170	869	45105	Heteromitidae	NA	True	10	867	2	0.0023015	64	0	0	59	0	0	0	0	0	0	0	115	0	0	58	24	0	0	0	24	60	24	17	40	14	0	0	0	0	0	0	12	0	0
HWI-M00234:294:000000000-AFPVH:1:1101:3474:10646_CONS_SUB_SUB	Cercomonadida	rank_by_db={'18S_database_r123-NICKEL': 'species'}	102	genus=188949	188941	{'18S_database_r123-NICKEL': 'DQ211595	2222	45105	Heteromitidae	Bodomorpha	True	1	2222	0	0	0	31	0	21	14	0	0	0	0	0	38	0	31	33	0	0	18	22	0	0	0	0	0	0	20	0	34	25	32	24	43	0	41	0
HWI-M00234:294:000000000-AFPVH:1:1101:25434:10955_CONS_SUB_SUB_CMP	Geminibasidiales	rank_by_db={'18S_database_r123-NICKEL': 'species'}	100	genus=1230397	1339693	{'18S_database_r123-NICKEL': 'JX242889	1660	1339694	Geminibasidiaceae	Basidioascus	True	1	1655	5	0.00301205	0	0	0	41	18	0	0	20	15	0	33	0	22	38	0	14	37	54	0	29	18	21	20	15	17	22	38	25	20	16	32	25	0	0
HWI-M00234:294:000000000-AFPVH:1:1101:10192:6570_CONS_SUB_SUB	None	rank_by_db={'18S_database_r123-NICKEL': 'superkingdom'}	101	genus=None	None	{'18S_database_r123-NICKEL': 'DQ198784	1394	NA	NA	NA	True	4073	1393	1	0.00071736	0	0	0	22	0	0	19	0	0	0	0	0	0	31	0	0	175	15	0	0	0	26	0	49	14	0	55	39	53	18	0	0	0	18
HWI-M00234:294:000000000-AFPVH:1:1101:19471:20438_CONS_SUB_SUB_CMP	None	rank_by_db={'18S_database_r123-NICKEL': 'subphylum'}	97	genus=None	None	{'18S_database_r123-NICKEL': 'KC832950	2087	NA	NA	NA	True	2	2076	11	0.00527072	0	0	0	0	30	0	0	20	49	17	37	0	69	37	0	0	117	57	45	0	10	0	22	0	0	0	37	40	57	22	33	0	0	0
HWI-M00234:294:000000000-AFPVH:1:1101:3947:11938_CONS_SUB_SUB_CMP	Cercomonadida	rank_by_db={'18S_database_r123-NICKEL': 'family'}	104	genus=None	188941	{'18S_database_r123-NICKEL': 'AY496043	5340	45105	Heteromitidae	NA	True	2	5325	15	0.00280899	0	0	0	34	0	0	18	0	0	15	0	26	21	0	70	48	18	0	11	34	31	67	47	0	19	34	0	24	26	0	0	42	0	0
HWI-M00234:294:000000000-AFPVH:1:1101:9333:4178_CONS_SUB_SUB	None	rank_by_db={'18S_database_r123-NICKEL': 'subclass'}	100	genus=None	None	{'18S_database_r123-NICKEL': 'AM412767	13880	NA	NA	NA	True	3	13880	0	0	0	0	0	17	0	0	35	0	0	0	0	0	0	0	0	0	269	0	23	20	36	50	0	0	0	0	0	0	0	0	0	0	0	194
HWI-M00234:294:000000000-AFPVH:1:1101:21375:2505_CONS_SUB_SUB_CMP	None	rank_by_db={'18S_database_r123-NICKEL': 'no rank'}	100	genus=None	None	{'18S_database_r123-NICKEL': 'AB022361	1126	NA	NA	NA	True	940	1126	0	0	0	0	0	0	0	606	0	0	0	0	18	0	0	0	0	0	0	0	0	0	0	0	0	0	230	0	35	0	0	0	0	0	0	0
HWI-M00234:294:000000000-AFPVH:1:1101:18078:13833_CONS_SUB_SUB_CMP	None	rank_by_db={'18S_database_r123-NICKEL': 'class'}	99	genus=None	None	{'18S_database_r123-NICKEL': 'EF443136	1146	NA	NA	NA	True	4	1145	1	0.0008726	0	131	0	22	88	0	41	22	38	21	0	0	0	0	0	0	0	0	20	0	0	10	0	27	25	17	14	21	21	0	0	0	0	0
HWI-M00234:294:000000000-AFPVH:1:1101:10000:5147_CONS_SUB_SUB_CMP	None	rank_by_db={'18S_database_r123-NICKEL': 'subphylum'}	97	genus=None	None	{'18S_database_r123-NICKEL': 'KC832950	1338	NA	NA	NA	True	4	1337	1	0.000747384	0	0	0	0	0	0	0	21	18	19	21	0	21	36	0	13	32	40	28	48	0	0	0	0	36	28	26	88	29	14	77	0	27	0
HWI-M00234:294:000000000-AFPVH:1:1102:19808:18310_CONS_SUB_SUB	Cercomonadida	rank_by_db={'18S_database_r123-NICKEL': 'species'}	104	genus=188949	188941	{'18S_database_r123-NICKEL': 'DQ211596	1217	45105	Heteromitidae	Bodomorpha	True	1	1214	3	0.00246508	0	25	17	17	19	15	15	13	18	14	23	11	26	16	33	12	25	18	26	0	41	43	21	37	54	32	23	70	25	0	0	11	0	20
HWI-M00234:294:000000000-AFPVH:1:1101:10634:7227_CONS_SUB_SUB	None	rank_by_db={'18S_database_r123-NICKEL': 'class'}	101	genus=None	None	{'18S_database_r123-NICKEL': 'EF443134	1723	NA	NA	NA	True	5	1723	0	0	0	43	0	66	20	0	27	0	0	23	33	0	16	40	119	22	53	0	17	21	33	22	11	27	14	111	29	25	23	12	0	0	0	0
HWI-M00234:294:000000000-AFPVH:1:1101:15153:4487_CONS_SUB_SUB_CMP	None	rank_by_db={'18S_database_r123-NICKEL': 'superkingdom'}	102	genus=None	None	{'18S_database_r123-NICKEL': 'KF539407	1216	NA	NA	NA	True	72	1215	1	0.000822368	57	0	0	35	0	28	18	16	44	40	0	0	14	36	20	0	18	14	32	42	18	33	0	15	19	12	22	66	27	0	0	50	0	0
HWI-M00234:294:000000000-AFPVH:1:1101:16933:10484_CONS_SUB_SUB_CMP	Sphaeropleales	rank_by_db={'18S_database_r123-NICKEL': 'species'}	101	genus=1463548	35491	{'18S_database_r123-NICKEL': 'KJ094040	4990	35466	Selenastraceae	Chlorolobion	True	1	4984	6	0.0012024	34	0	25	74	16	13	27	15	0	0	14	27	0	52	14	0	33	0	0	37	32	49	23	31	33	27	23	17	19	0	0	12	0	23
HWI-M00234:294:000000000-AFPVH:1:1102:11414:10802_CONS_SUB_SUB	None	rank_by_db={'18S_database_r123-NICKEL': 'superkingdom'}	103	genus=None	None	{'18S_database_r123-NICKEL': 'AF395435	1215	NA	NA	NA	True	522	1215	0	0	0	0	0	0	28	25	0	21	49	0	20	0	61	0	0	0	0	0	66	0	18	0	0	0	0	0	57	0	86	20	0	0	28	44
HWI-M00234:294:000000000-AFPVH:1:1102:19505:24577_CONS_SUB_SUB	None	rank_by_db={'18S_database_r123-NICKEL': 'superkingdom'}	126	genus=None	None	{'18S_database_r123-NICKEL': 'AF164256	1086	NA	NA	NA	True	2351	1085	1	0.00092081	0	181	0	0	171	64	143	28	19	0	0	0	15	0	0	0	74	21	0	0	0	0	0	0	0	0	9	0	61	64	64	0	0	0
HWI-M00234:294:000000000-AFPVH:1:1101:17604:15851_CONS_SUB_SUB_CMP	None	rank_by_db={'18S_database_r123-NICKEL': 'superkingdom'}	99	genus=None	None	{'18S_database_r123-NICKEL': 'AJ277876	3188	NA	NA	NA	True	3	3185	3	0.000941029	30	0	35	123	15	0	25	32	66	0	0	18	16	0	27	16	27	42	29	0	0	40	92	0	9	0	36	66	27	0	0	0	0	23
HWI-M00234:294:000000000-AFPVH:1:1102:16769:3825_CONS_SUB_SUB	None	rank_by_db={'18S_database_r123-NICKEL': 'superkingdom'}	108	genus=None	None	{'18S_database_r123-NICKEL': 'AF026584	1260	NA	NA	NA	True	1432	1258	2	0.0015873	0	0	0	0	0	87	0	0	19	0	52	0	34	0	0	0	174	156	22	0	0	0	0	0	0	0	90	41	70	0	0	0	0	0
HWI-M00234:294:000000000-AFPVH:1:1102:21832:6789_CONS_SUB_SUB	None	rank_by_db={'18S_database_r123-NICKEL': 'kingdom'}	100	genus=None	None	{'18S_database_r123-NICKEL': 'AB016019	1207	NA	NA	NA	True	10	1207	0	0	0	19	0	0	0	0	0	0	0	0	0	0	0	0	0	0	0	0	0	0	0	0	0	0	0	0	0	0	0	0	0	0	0	0
HWI-M00234:294:000000000-AFPVH:1:1101:13782:10886_CONS_SUB_SUB	None	rank_by_db={'18S_database_r123-NICKEL': 'kingdom'}	100	genus=None	None	{'18S_database_r123-NICKEL': 'AF164253	1404	NA	NA	NA	True	21	1403	1	0.000712251	0	42	0	0	0	0	29	0	0	30	0	0	0	17	0	23	0	0	0	70	0	71	0	61	50	75	0	0	12	0	25	0	12	0
HWI-M00234:294:000000000-AFPVH:1:1101:12288:14221_CONS_SUB_SUB_CMP	None	rank_by_db={'18S_database_r123-NICKEL': 'superkingdom'}	100	genus=None	None	{'18S_database_r123-NICKEL': 'JQ723974	2045	NA	NA	NA	True	3	2045	0	0	67	0	0	0	29	22	0	21	180	0	143	0	26	0	0	0	0	126	123	0	0	0	179	0	0	0	34	0	46	0	0	0	0	0
HWI-M00234:294:000000000-AFPVH:1:1101:19697:19086_CONS_SUB_SUB	Saprolegniales	rank_by_db={'18S_database_r123-NICKEL': 'family'}	102	genus=None	4763	{'18S_database_r123-NICKEL': 'AF396684	1426	4764	Saprolegniaceae	NA	True	1	1425	1	0.000701262	0	0	0	0	0	0	0	0	0	0	0	0	0	0	0	0	50	25	779	0	0	0	0	0	0	0	0	0	0	0	0	0	0	0
HWI-M00234:294:000000000-AFPVH:1:1101:22538:3395_CONS_SUB_SUB	Haptorida	rank_by_db={'18S_database_r123-NICKEL': 'no rank'}	99	genus=None	5989	{'18S_database_r123-NICKEL': 'KJ680551	1602	NA	NA	NA	True	9	1598	4	0.00249688	0	0	0	0	0	48	22	0	19	0	0	19	25	30	21	0	89	15	0	0	9	0	0	0	92	20	14	9	38	0	30	0	0	0
HWI-M00234:294:000000000-AFPVH:1:1101:25490:8913_CONS_SUB_SUB	None	rank_by_db={'18S_database_r123-NICKEL': 'superkingdom'}	102	genus=None	None	{'18S_database_r123-NICKEL': 'FJ528908	9422	NA	NA	NA	True	12	6296	3126	0.331777	0	0	0	0	0	0	0	0	0	0	0	0	0	0	0	0	0	0	0	0	0	0	0	0	0	0	0	0	0	0	0	0	0	0
HWI-M00234:294:000000000-AFPVH:1:1101:9809:14744_CONS_SUB_SUB_CMP	Haptorida	rank_by_db={'18S_database_r123-NICKEL': 'no rank'}	99	genus=None	5989	{'18S_database_r123-NICKEL': 'KJ680550	1611	NA	NA	NA	True	12	1608	3	0.0018622	44	0	0	145	0	23	26	0	14	0	25	22	20	56	0	0	51	0	12	0	0	59	24	16	0	86	23	0	0	0	0	0	35	41
HWI-M00234:294:000000000-AFPVH:1:1101:3114:12379_CONS_SUB_SUB	Mischococcales	rank_by_db={'18S_database_r123-NICKEL': 'family'}	104	genus=None	195993	{'18S_database_r123-NICKEL': 'AJ580950	5195	240560	Botryochloridaceae	NA	True	2	5195	0	0	0	0	0	20	17	0	0	0	0	20	0	0	0	23	33	0	707	0	24	14	19	17	16	0	17	0	0	17	13	21	0	0	0	0
HWI-M00234:294:000000000-AFPVH:1:1101:13374:4124_CONS_SUB_SUB_CMP	Ranunculales	rank_by_db={'18S_database_r123-NICKEL': 'subfamily'}	102	genus=None	41768	{'18S_database_r123-NICKEL': 'AB012612	15445	3440	Ranunculaceae	NA	True	1	12778	2667	0.172677	0	0	0	0	0	0	0	0	0	0	0	0	0	0	0	0	0	0	0	0	0	0	0	0	0	0	0	0	0	0	0	0	0	0
HWI-M00234:294:000000000-AFPVH:1:1101:12759:18845_CONS_SUB_SUB_CMP	Chytridiales	rank_by_db={'18S_database_r123-NICKEL': 'family'}	100	genus=None	4810	{'18S_database_r123-NICKEL': 'AF164328	1592	1352827	Chytriomycetaceae	NA	True	2	1586	6	0.00376884	0	0	0	0	30	40	55	15	25	0	54	0	0	0	0	0	17	0	0	0	0	0	0	0	0	0	44	0	29	69	69	0	46	14
HWI-M00234:294:000000000-AFPVH:1:1101:3879:19816_CONS_SUB_SUB	None	rank_by_db={'18S_database_r123-NICKEL': 'superkingdom'}	106	genus=None	None	{'18S_database_r123-NICKEL': 'FR846196	1792	NA	NA	NA	True	26	1790	2	0.00111607	0	0	0	0	0	262	0	20	0	0	0	14	44	15	0	0	39	34	190	21	41	27	0	0	0	0	0	12	28	36	0	0	0	43
HWI-M00234:294:000000000-AFPVH:1:1101:13807:4401_CONS_SUB_SUB_CMP	Glissomonadida	rank_by_db={'18S_database_r123-NICKEL': 'family'}	105	genus=None	1238681	{'18S_database_r123-NICKEL': 'KF207873	3769	1435001	Viridiraptoridae	NA	True	3	3707	62	0.01645	36	0	0	70	0	0	32	18	20	0	15	48	0	17	0	10	35	30	52	164	31	153	139	17	33	32	58	17	25	0	16	0	0	41
HWI-M00234:294:000000000-AFPVH:1:1101:20556:8384_CONS_SUB_SUB	None	rank_by_db={'18S_database_r123-NICKEL': 'class'}	100	genus=None	None	{'18S_database_r123-NICKEL': 'AB586076	5817	NA	NA	NA	True	15	5806	11	0.00189101	18	0	0	0	0	43	46	19	18	67	0	52	0	267	0	0	0	0	0	23	17	0	0	19	59	0	0	0	0	15	28	0	0	45
HWI-M00234:294:000000000-AFPVH:1:1101:10998:3447_CONS_SUB_SUB	None	rank_by_db={'18S_database_r123-NICKEL': 'subphylum'}	100	genus=None	None	{'18S_database_r123-NICKEL': 'Z27393	26444	NA	NA	NA	True	7	26208	236	0.00892452	64	26	0	47	52	41	79	48	30	12	0	49	12	0	37	55	27	0	20	55	23	25	35	16	26	16	17	37	30	0	0	40	0	56
HWI-M00234:294:000000000-AFPVH:1:1101:16632:17830_CONS_SUB_SUB_CMP	None	rank_by_db={'18S_database_r123-NICKEL': 'superkingdom'}	99	genus=None	None	{'18S_database_r123-NICKEL': 'AF164253	1738	NA	NA	NA	True	50	1737	1	0.000575374	0	0	0	0	18	73	70	46	23	0	0	0	0	474	0	0	0	0	0	0	0	0	0	0	0	0	0	0	16	30	102	0	0	0
HWI-M00234:294:000000000-AFPVH:1:1101:13289:10737_CONS_SUB_SUB	None	rank_by_db={'18S_database_r123-NICKEL': 'kingdom'}	99	genus=None	None	{'18S_database_r123-NICKEL': 'AY635824	1778	NA	NA	NA	True	51	1775	3	0.00168729	0	0	0	0	0	0	0	0	0	21	0	11	0	16	30	81	0	0	0	126	0	32	21	0	0	189	0	0	0	0	28	12	0	0
HWI-M00234:294:000000000-AFPVH:1:1101:8787:6012_CONS_SUB_SUB	Cercomonadida	rank_by_db={'18S_database_r123-NICKEL': 'family'}	105	genus=None	188941	{'18S_database_r123-NICKEL': 'HM536171	8185	45105	Heteromitidae	NA	True	6	8168	17	0.00207697	64	11	30	85	22	16	54	22	30	0	23	65	0	75	43	16	24	14	21	119	56	110	77	0	19	0	29	37	19	15	34	21	0	73
HWI-M00234:294:000000000-AFPVH:1:1101:9535:16123_CONS_SUB_SUB	Peniculida	rank_by_db={'18S_database_r123-NICKEL': 'order'}	97	genus=None	33825	{'18S_database_r123-NICKEL': 'AF255359	2014	NA	NA	NA	True	11	2010	4	0.0019861	55	0	59	15	13	0	0	0	0	27	0	16	22	75	110	0	0	0	21	0	42	0	53	36	75	13	0	28	16	76	84	0	15	18
HWI-M00234:294:000000000-AFPVH:1:1101:15840:3255_CONS_SUB_SUB	Rhizophydiales	rank_by_db={'18S_database_r123-NICKEL': 'species'}	100	genus=60186	451442	{'18S_database_r123-NICKEL': 'AF164265	22494	451449	Rhizophydiaceae	Rhizophydium	True	1	22484	10	0.000444563	37	26	16	124	57	0	50	48	43	0	77	53	19	15	16	0	0	38	108	95	87	112	128	15	52	0	47	0	30	0	0	12	0	20
HWI-M00234:294:000000000-AFPVH:1:1101:13966:7327_CONS_SUB_SUB	None	rank_by_db={'18S_database_r123-NICKEL': 'superkingdom'}	164	genus=None	None	{'18S_database_r123-NICKEL': 'KF547914	2198	NA	NA	NA	True	34	2197	1	0.000454959	12	0	0	0	12	59	0	0	0	0	64	60	16	71	49	22	78	39	43	127	168	163	0	0	13	12	55	43	29	45	0	52	66	22
HWI-M00234:294:000000000-AFPVH:1:1101:22825:4617_CONS_SUB_SUB_CMP	Chromulinales	rank_by_db={'18S_database_r123-NICKEL': 'no rank'}	103	genus=89043	96792	{'18S_database_r123-NICKEL': 'AB425951	3382	98651	Chromulinaceae	Spumella	True	1	3381	1	0.000295683	18	0	0	35	15	0	0	0	0	15	18	10	20	53	0	0	44	0	27	0	0	0	0	0	231	0	23	0	36	45	107	0	0	0
HWI-M00234:294:000000000-AFPVH:1:1101:11650:4452_CONS_SUB_SUB_CMP	None	rank_by_db={'18S_database_r123-NICKEL': 'family'}	101	genus=None	None	{'18S_database_r123-NICKEL': 'AY555515	2689	36141	Isotomidae	NA	True	9	2686	3	0.00111566	0	0	189	0	0	0	0	0	0	0	0	0	0	0	0	195	0	0	0	240	0	0	0	0	0	0	0	0	0	0	0	78	0	0
HWI-M00234:294:000000000-AFPVH:1:1101:29245:12769_CONS_SUB_SUB	None	rank_by_db={'18S_database_r123-NICKEL': 'superkingdom'}	106	genus=None	None	{'18S_database_r123-NICKEL': 'HM536171	3394	NA	NA	NA	True	15	3377	17	0.00500884	31	0	26	49	28	15	27	15	85	18	41	42	16	106	38	47	80	43	63	103	142	64	52	92	21	110	49	0	48	29	0	65	0	33
HWI-M00234:294:000000000-AFPVH:1:1101:12974:2537_CONS_SUB_SUB	Enterogona	rank_by_db={'18S_database_r123-NICKEL': 'species'}	100	genus=168634	183770	{'18S_database_r123-NICKEL': 'HM641900	52376	107393	Didemnidae	Diplosoma	True	1	11509	40867	0.780262	0	0	0	0	0	0	0	0	0	0	0	0	0	0	0	0	0	0	0	0	0	0	0	0	0	0	0	0	0	0	0	0	0	0
HWI-M00234:294:000000000-AFPVH:1:1101:16565:2929_CONS_SUB_SUB	Cercomonadida	rank_by_db={'18S_database_r123-NICKEL': 'family'}	104	genus=None	188941	{'18S_database_r123-NICKEL': 'HM536170	3246	45105	Heteromitidae	NA	True	5	3232	14	0.004313	42	15	13	60	41	16	43	61	100	29	72	29	52	101	26	32	111	77	44	90	49	46	34	50	44	65	82	84	113	27	56	46	17	42
HWI-M00234:294:000000000-AFPVH:1:1101:11104:3011_CONS_SUB_SUB	None	rank_by_db={'18S_database_r123-NICKEL': 'superkingdom'}	106	genus=None	None	{'18S_database_r123-NICKEL': 'FJ790686	3803	NA	NA	NA	True	60	3802	1	0.00026295	0	0	0	0	473	217	44	49	54	0	87	0	20	0	0	0	0	69	17	20	0	0	0	0	0	0	119	0	17	23	39	0	0	46
HWI-M00234:294:000000000-AFPVH:1:1102:17708:6977_CONS_SUB_SUB	Saprolegniales	rank_by_db={'18S_database_r123-NICKEL': 'species'}	102	genus=4769	4763	{'18S_database_r123-NICKEL': 'AB175931	2859	4764	Saprolegniaceae	Saprolegnia	True	1	2854	5	0.00174886	0	0	0	25	0	0	56	0	0	0	0	0	0	215	0	0	27	27	0	0	0	0	0	0	0	66	0	0	144	71	74	0	0	0
HWI-M00234:294:000000000-AFPVH:1:1101:16319:6429_CONS_SUB_SUB_CMP	Mischococcales	rank_by_db={'18S_database_r123-NICKEL': 'family'}	104	genus=None	195993	{'18S_database_r123-NICKEL': 'AJ579339	4202	196002	Botryidiopsidaceae	NA	True	1	4191	11	0.0026178	64	190	18	37	34	22	93	34	35	21	0	93	0	26	91	104	0	0	37	209	61	98	115	0	51	121	0	26	0	0	0	61	0	93
HWI-M00234:294:000000000-AFPVH:1:1101:6076:5678_CONS_SUB_SUB	Rhizophydiales	rank_by_db={'18S_database_r123-NICKEL': 'species'}	100	genus=60186	451442	{'18S_database_r123-NICKEL': 'AF164265	3506	451449	Rhizophydiaceae	Rhizophydium	True	1	3504	2	0.000570451	0	19	0	0	105	60	0	14	22	0	81	0	165	15	0	9	301	0	52	0	0	0	0	0	22	26	43	147	522	55	280	0	26	0
HWI-M00234:294:000000000-AFPVH:1:1101:26125:16399_CONS_SUB_SUB	None	rank_by_db={'18S_database_r123-NICKEL': 'no rank'}	106	genus=None	None	{'18S_database_r123-NICKEL': 'HM536171	3932	NA	NA	NA	True	10	3929	3	0.00076297	24	83	32	67	99	65	75	31	54	47	36	43	32	60	34	32	50	25	17	86	80	60	256	94	99	99	22	78	43	37	79	45	0	50
HWI-M00234:294:000000000-AFPVH:1:1101:9937:8088_CONS_SUB_SUB	None	rank_by_db={'18S_database_r123-NICKEL': 'kingdom'}	100	genus=None	None	{'18S_database_r123-NICKEL': 'AF164253	3784	NA	NA	NA	True	41	3776	8	0.00211416	0	79	0	45	40	19	78	35	25	107	85	14	31	118	135	102	58	76	68	135	75	202	14	68	192	120	32	97	47	34	57	65	15	0
HWI-M00234:294:000000000-AFPVH:1:1101:13907:2781_CONS_SUB_SUB_CMP	None	rank_by_db={'18S_database_r123-NICKEL': 'superkingdom'}	99	genus=None	None	{'18S_database_r123-NICKEL': 'JQ034424	3647	NA	NA	NA	True	70	3646	1	0.000274198	0	0	0	0	0	0	0	0	0	0	481	0	44	0	0	0	797	731	86	0	0	0	0	0	0	0	789	0	32	0	0	0	0	0
HWI-M00234:294:000000000-AFPVH:1:1101:25508:9906_CONS_SUB_SUB	None	rank_by_db={'18S_database_r123-NICKEL': 'superkingdom'}	106	genus=None	None	{'18S_database_r123-NICKEL': 'EU709281	3755	NA	NA	NA	True	8	3751	4	0.00106525	0	0	0	0	49	42	0	16	13	88	170	0	61	91	11	0	62	106	46	21	34	47	0	149	100	0	149	130	194	133	158	24	136	0
HWI-M00234:294:000000000-AFPVH:1:1101:11367:11582_CONS_SUB_SUB_CMP	Protosteliales	rank_by_db={'18S_database_r123-NICKEL': 'genus'}	169	genus=435422	435411	{'18S_database_r123-NICKEL': 'FJ766479	5810	435418	Protosteliaceae	Soliformovum	True	2	5808	2	0.000344234	66	37	31	44	161	295	43	75	104	0	0	40	63	0	31	0	0	0	60	27	37	296	21	142	119	25	67	249	187	0	0	0	0	119
HWI-M00234:294:000000000-AFPVH:1:1101:10631:18684_CONS_SUB_SUB_CMP	Saprolegniales	rank_by_db={'18S_database_r123-NICKEL': 'family'}	102	genus=None	4763	{'18S_database_r123-NICKEL': 'AJ238656	3967	4764	Saprolegniaceae	NA	True	5	3957	10	0.0025208	11	57	0	36	77	19	92	17	41	0	191	9	118	94	95	12	154	163	305	84	56	41	0	14	117	0	153	18	404	234	259	0	30	22
HWI-M00234:294:000000000-AFPVH:1:1101:8594:4390_CONS_SUB_SUB	Rhizophydiales	rank_by_db={'18S_database_r123-NICKEL': 'genus'}	100	genus=60186	451442	{'18S_database_r123-NICKEL': 'KF160860	4653	451449	Rhizophydiaceae	Rhizophydium	True	2	4653	0	0	0	33	0	22	11	0	33	17	17	24	151	0	123	297	0	24	256	104	80	213	42	54	13	43	43	68	107	140	250	20	54	35	0	0
HWI-M00234:294:000000000-AFPVH:1:1101:16016:2796_CONS_SUB_SUB	None	rank_by_db={'18S_database_r123-NICKEL': 'no rank'}	99	genus=None	None	{'18S_database_r123-NICKEL': 'FJ687480	7553	NA	NA	NA	True	12	7552	1	0.000132398	0	37	12	49	22	48	17	0	0	88	1041	0	262	77	239	27	234	130	66	174	234	69	46	88	90	99	80	110	94	41	74	48	12	0
HWI-M00234:294:000000000-AFPVH:1:1101:23612:12442_CONS_SUB_SUB_CMP	None	rank_by_db={'18S_database_r123-NICKEL': 'superkingdom'}	107	genus=None	None	{'18S_database_r123-NICKEL': 'AB608366	4487	NA	NA	NA	True	1450	4484	3	0.000668598	23	234	0	0	149	45	101	52	93	0	23	26	44	42	29	10	23	43	60	92	67	15	0	0	31	0	51	23	28	106	186	0	158	146
HWI-M00234:294:000000000-AFPVH:1:1101:14009:12963_CONS_SUB_SUB_CMP	None	rank_by_db={'18S_database_r123-NICKEL': 'class'}	99	genus=None	None	{'18S_database_r123-NICKEL': 'AF164250	4801	NA	NA	NA	True	8	4796	5	0.00104145	16	43	0	22	49	17	58	17	0	155	33	24	84	179	195	129	48	50	24	354	214	390	48	124	124	249	38	172	189	52	186	83	43	0
HWI-M00234:294:000000000-AFPVH:1:1101:13163:4116_CONS_SUB_SUB_CMP	None	rank_by_db={'18S_database_r123-NICKEL': 'kingdom'}	101	genus=None	None	{'18S_database_r123-NICKEL': 'KJ668057	5570	NA	NA	NA	True	12	5568	2	0.000359066	0	36	0	0	45	20	0	0	14	195	0	0	12	70	20	56	2533	0	65	51	13	27	0	0	39	37	0	156	29	94	127	0	32	0
HWI-M00234:294:000000000-AFPVH:1:1101:23039:7459_CONS_SUB_SUB	Rhizophydiales	rank_by_db={'18S_database_r123-NICKEL': 'genus'}	100	genus=60186	451442	{'18S_database_r123-NICKEL': 'KF160860	6812	451449	Rhizophydiaceae	Rhizophydium	True	2	6808	4	0.000587199	0	18	0	24	111	122	53	18	24	23	292	0	279	342	171	72	100	111	60	48	183	88	26	23	45	73	262	195	110	130	386	17	20	13
HWI-M00234:294:000000000-AFPVH:1:1101:25754:8821_CONS_SUB_SUB_CMP	None	rank_by_db={'18S_database_r123-NICKEL': 'class'}	99	genus=None	None	{'18S_database_r123-NICKEL': 'DQ536482	5101	NA	NA	NA	True	9	5089	12	0.00235248	0	52	0	24	436	115	73	41	150	0	26	0	28	0	0	0	75	48	19	0	0	0	12	0	52	0	101	0	481	301	319	0	428	52
HWI-M00234:294:000000000-AFPVH:1:1101:12418:2853_CONS_SUB_SUB	None	rank_by_db={'18S_database_r123-NICKEL': 'superkingdom'}	99	genus=None	None	{'18S_database_r123-NICKEL': 'AB016019	5705	NA	NA	NA	True	40	5699	6	0.00105171	22	117	0	142	33	17	45	0	15	54	57	40	86	36	117	14	25	38	24	81	36	46	28	56	145	15	32	39	53	44	89	33	35	34
HWI-M00234:294:000000000-AFPVH:1:1101:27707:8942_CONS_SUB_SUB_CMP	None	rank_by_db={'18S_database_r123-NICKEL': 'superkingdom'}	100	genus=None	None	{'18S_database_r123-NICKEL': 'AF164330	7789	NA	NA	NA	True	443	7758	31	0.00397997	54	307	0	43	498	225	871	349	120	0	107	47	280	38	23	0	21	215	598	0	106	0	0	23	73	0	332	54	95	16	0	17	142	35
HWI-M00234:294:000000000-AFPVH:1:1101:17455:2336_CONS_SUB_SUB_CMP	Cercomonadida	rank_by_db={'18S_database_r123-NICKEL': 'genus'}	104	genus=188949	188941	{'18S_database_r123-NICKEL': 'HM536170	42865	45105	Heteromitidae	Bodomorpha	True	1	42845	20	0.000466581	151	64	98	276	125	94	108	105	138	115	65	135	72	233	146	71	102	48	89	236	157	219	174	128	214	155	69	151	119	87	130	86	33	144
HWI-M00234:294:000000000-AFPVH:1:1101:14320:2921_CONS_SUB_SUB	Capnodiales	rank_by_db={'18S_database_r123-NICKEL': 'species'}	99	genus=5498	134362	{'18S_database_r123-NICKEL': 'KM222205	16990	452563	Cladosporiaceae	Cladosporium	True	1	11052	5938	0.3495	0	134	1075	15	91	89	120	128	34	16	29	82	54	32	169	125	256	35	47	19	17	24	0	26	49	23	95	45	40	38	65	11	20	14
HWI-M00234:294:000000000-AFPVH:1:1101:10436:2776_CONS_SUB_SUB_CMP	None	rank_by_db={'18S_database_r123-NICKEL': 'subphylum'}	98	genus=None	None	{'18S_database_r123-NICKEL': 'EU039905	6412	NA	NA	NA	True	92	6407	5	0.000779788	132	82	0	33	184	19	26	29	29	25	287	0	141	157	37	0	43	158	233	0	53	0	0	58	58	0	250	51	121	347	894	0	263	28
HWI-M00234:294:000000000-AFPVH:1:1101:8856:5689_CONS_SUB_SUB_CMP	None	rank_by_db={'18S_database_r123-NICKEL': 'kingdom'}	99	genus=None	None	{'18S_database_r123-NICKEL': 'EU342889	11981	NA	NA	NA	True	69	11945	36	0.00300476	126	42	74	324	491	91	154	108	322	40	92	129	121	126	211	29	106	418	209	402	141	284	156	70	119	34	68	75	174	231	248	64	67	118
HWI-M00234:294:000000000-AFPVH:1:1101:9319:2690_CONS_SUB_SUB_CMP	None	rank_by_db={'18S_database_r123-NICKEL': 'superkingdom'}	108	genus=None	None	{'18S_database_r123-NICKEL': 'DQ211594	11554	NA	NA	NA	True	41	11534	20	0.001731	144	46	0	194	274	146	217	123	172	27	107	209	142	63	68	14	85	57	583	297	278	88	80	0	166	0	136	71	308	88	187	20	178	85
HWI-M00234:294:000000000-AFPVH:1:1101:20801:6918_CONS_SUB_SUB	Chytridiales	rank_by_db={'18S_database_r123-NICKEL': 'species'}	100	genus=109882	4810	{'18S_database_r123-NICKEL': 'DQ536482	12385	1352827	Chytriomycetaceae	Chytriomyces	True	1	12377	8	0.000645943	18	128	0	298	1702	39	39	62	154	0	68	87	55	35	0	0	206	65	68	34	0	0	555	11	178	15	44	0	133	393	498	0	128	39
HWI-M00234:294:000000000-AFPVH:1:1101:7057:3374_CONS_SUB_SUB	Cercomonadida	rank_by_db={'18S_database_r123-NICKEL': 'genus'}	104	genus=45106	188941	{'18S_database_r123-NICKEL': 'AY496043	17774	45105	Heteromitidae	Heteromita	True	1	17737	37	0.00208169	122	63	73	608	190	57	244	120	131	96	115	108	129	209	221	105	223	84	194	427	216	425	137	227	353	116	117	95	162	84	143	70	37	152
HWI-M00234:294:000000000-AFPVH:1:1101:26116:3988_CONS_SUB_SUB_CMP	None	rank_by_db={'18S_database_r123-NICKEL': 'superkingdom'}	163	genus=None	None	{'18S_database_r123-NICKEL': 'AF349566	8265	NA	NA	NA	True	94	8257	8	0.000967937	294	20	110	42	268	389	314	135	45	0	210	271	87	333	160	27	0	343	477	69	1297	37	33	24	26	0	470	67	34	117	118	182	118	463
HWI-M00234:294:000000000-AFPVH:1:1101:17994:3073_CONS_SUB_SUB	Cercomonadida	rank_by_db={'18S_database_r123-NICKEL': 'genus'}	107	genus=188949	188941	{'18S_database_r123-NICKEL': 'EU709281	12019	45105	Heteromitidae	Bodomorpha	True	2	12012	7	0.000582411	0	124	0	0	100	55	22	46	32	413	111	0	204	120	106	73	56	180	106	70	106	299	0	595	207	97	264	235	155	332	588	90	267	0
HWI-M00234:294:000000000-AFPVH:1:1101:22291:3605_CONS_SUB_SUB_CMP	None	rank_by_db={'18S_database_r123-NICKEL': 'class'}	100	genus=None	None	{'18S_database_r123-NICKEL': 'D38235	11999	NA	NA	NA	True	2	11972	27	0.00225019	71	118	230	142	141	143	72	182	241	63	182	64	260	339	152	113	297	247	206	192	274	133	157	241	88	344	196	272	322	98	168	328	78	54
HWI-M00234:294:000000000-AFPVH:1:1101:18855:4378_CONS_SUB_SUB	Batrachospermales	rank_by_db={'18S_database_r123-NICKEL': 'species'}	104	genus=644269	31370	{'18S_database_r123-NICKEL': 'KC511080	11059	31371	Batrachospermaceae	Kumanoa	True	1	11031	28	0.00253187	26	157	16	69	117	169	1009	446	60	167	197	51	112	299	70	55	349	243	484	151	218	82	49	133	84	41	348	595	289	69	84	15	16	50
HWI-M00234:294:000000000-AFPVH:1:1101:22898:2177_CONS_SUB_SUB_CMP	Cercomonadida	rank_by_db={'18S_database_r123-NICKEL': 'family'}	104	genus=None	188941	{'18S_database_r123-NICKEL': 'HM536170	29101	45105	Heteromitidae	NA	True	2	29034	67	0.00230233	262	29	272	303	359	64	183	110	150	112	377	157	241	797	129	119	402	400	131	467	394	188	440	116	185	236	416	128	167	111	285	260	63	324
HWI-M00234:294:000000000-AFPVH:1:1101:9832:2529_CONS_SUB_SUB_CMP	Rhizophydiales	rank_by_db={'18S_database_r123-NICKEL': 'species'}	100	genus=60186	451442	{'18S_database_r123-NICKEL': 'KF160860	12349	451449	Rhizophydiaceae	Rhizophydium	True	1	12328	21	0.00170054	102	195	0	24	258	173	304	121	82	418	128	120	51	61	378	256	46	199	73	916	78	560	138	335	804	544	108	256	61	82	306	365	99	24
HWI-M00234:294:000000000-AFPVH:1:1101:14473:3654_CONS_SUB_SUB	Cercomonadida	rank_by_db={'18S_database_r123-NICKEL': 'genus'}	104	genus=45106	188941	{'18S_database_r123-NICKEL': 'AY496043	22030	45105	Heteromitidae	Heteromita	True	1	21949	81	0.0036768	272	72	207	520	159	137	269	209	320	137	158	362	166	313	207	147	308	163	444	672	445	495	255	182	224	251	232	198	287	94	336	317	52	350
HWI-M00234:294:000000000-AFPVH:1:1101:17450:3737_CONS_SUB_SUB	Cercomonadida	rank_by_db={'18S_database_r123-NICKEL': 'family'}	104	genus=None	188941	{'18S_database_r123-NICKEL': 'HM536170	23382	45105	Heteromitidae	NA	True	4	23342	40	0.00171072	231	275	254	595	315	367	511	386	390	59	76	446	422	167	205	89	254	83	408	646	309	414	223	74	203	36	95	581	418	158	200	94	153	436
HWI-M00234:294:000000000-AFPVH:1:1101:17763:3635_CONS_SUB_SUB	Batrachospermales	rank_by_db={'18S_database_r123-NICKEL': 'species'}	104	genus=644269	31370	{'18S_database_r123-NICKEL': 'KC511080	14802	31371	Batrachospermaceae	Kumanoa	True	1	14788	14	0.000945818	0	44	15	94	61	189	159	167	117	325	498	53	290	659	71	58	738	617	359	185	71	187	71	226	94	108	1134	1121	562	186	216	17	44	22
HWI-M00234:294:000000000-AFPVH:1:1101:11208:2436_CONS_SUB_SUB_CMP	None	rank_by_db={'18S_database_r123-NICKEL': 'family'}	103	genus=None	None	{'18S_database_r123-NICKEL': 'GQ377676	15041	862251	Chlamydophryidae	NA	True	2	15036	5	0.000332425	0	260	0	44	146	168	179	112	114	19	410	0	233	207	216	22	2635	366	132	31	14	35	0	0	24	36	280	633	501	369	750	0	282	0
HWI-M00234:294:000000000-AFPVH:1:1101:21204:2724_CONS_SUB_SUB_CMP	Cercomonadida	rank_by_db={'18S_database_r123-NICKEL': 'species'}	104	genus=45109	188941	{'18S_database_r123-NICKEL': 'FJ790710	26721	45108	Cercomonadidae	Cercomonas	True	1	26705	16	0.00059878	80	91	41	0	191	216	174	98	152	483	311	106	229	465	710	71	378	266	383	238	239	789	47	450	619	229	209	610	248	229	403	250	190	93
HWI-M00234:294:000000000-AFPVH:1:1101:9252:2619_CONS_SUB_SUB_CMP	None	rank_by_db={'18S_database_r123-NICKEL': 'no rank'}	105	genus=None	None	{'18S_database_r123-NICKEL': 'HQ438181	122123	NA	NA	NA	True	6	92811	29312	0.24002	597	17	0	36	0	0	0	0	0	0	0	173	0	0	0	0	99	0	0	0	0	0	20	0	0	0	0	0	0	0	0	114	0	14
HWI-M00234:294:000000000-AFPVH:1:1101:18706:3206_CONS_SUB_SUB	None	rank_by_db={'18S_database_r123-NICKEL': 'superkingdom'}	163	genus=None	None	{'18S_database_r123-NICKEL': 'HM114347	15438	NA	NA	NA	True	53	15434	4	0.000259101	18	0	0	33	46	110	95	73	78	865	438	26	563	386	912	493	430	272	459	518	557	1857	34	1064	861	388	362	892	574	103	206	106	80	24
HWI-M00234:294:000000000-AFPVH:1:1101:22433:3309_CONS_SUB_SUB	Thaumatomonadida	rank_by_db={'18S_database_r123-NICKEL': 'species'}	103	genus=188977	188944	{'18S_database_r123-NICKEL': 'FJ842410	18547	45098	Thaumatomastigidae	Protaspis	True	1	18536	11	0.000593088	28	405	28	69	1081	303	230	350	409	47	1047	126	1089	121	68	31	1259	264	785	187	109	67	119	88	305	36	444	760	715	106	312	22	116	50
HWI-M00234:294:000000000-AFPVH:1:1101:23661:2284_CONS_SUB_SUB	Haptorida	rank_by_db={'18S_database_r123-NICKEL': 'family'}	99	genus=None	5989	{'18S_database_r123-NICKEL': 'JF263441	20876	375581	Spathidiidae	NA	True	2	20849	27	0.00129335	425	306	18	308	756	359	353	278	1000	54	366	759	361	198	104	0	73	238	462	66	129	30	603	0	560	0	966	384	428	275	398	23	114	336
HWI-M00234:294:000000000-AFPVH:1:1101:12159:2474_CONS_SUB_SUB	None	rank_by_db={'18S_database_r123-NICKEL': 'class'}	100	genus=None	None	{'18S_database_r123-NICKEL': 'DQ536488	22687	NA	NA	NA	True	4	22669	18	0.000793406	229	105	81	436	349	126	219	257	311	143	283	540	155	227	722	219	143	135	258	1283	1497	1411	148	198	322	133	49	191	190	124	289	911	133	515
HWI-M00234:294:000000000-AFPVH:1:1101:17368:3360_CONS_SUB_SUB	Hydrurales	rank_by_db={'18S_database_r123-NICKEL': 'species'}	102	genus=2995	420604	{'18S_database_r123-NICKEL': 'FM955256	30687	98655	Hydruraceae	Hydrurus	True	1	30651	36	0.00117314	84	917	189	275	230	214	785	230	322	419	146	136	102	454	1273	389	278	217	130	689	323	820	803	607	467	1377	157	625	372	319	480	368	203	72
HWI-M00234:294:000000000-AFPVH:1:1101:13694:3169_CONS_SUB_SUB_CMP	None	rank_by_db={'18S_database_r123-NICKEL': 'superkingdom'}	163	genus=None	None	{'18S_database_r123-NICKEL': 'KF547915	29258	NA	NA	NA	True	44	29221	37	0.00126461	39	40	27	851	420	615	138	225	156	343	108	81	153	310	1210	308	81	128	175	798	575	1383	72	411	758	253	192	665	732	570	751	816	621	53
HWI-M00234:294:000000000-AFPVH:1:1101:9292:3130_CONS_SUB_SUB	None	rank_by_db={'18S_database_r123-NICKEL': 'species'}	103	genus=862252	None	{'18S_database_r123-NICKEL': 'GQ377676	27779	862251	Chlamydophryidae	Capsellina	True	1	27758	21	0.000755967	59	308	109	176	736	957	479	496	425	964	205	154	298	894	503	136	666	305	199	384	187	941	105	953	523	579	691	578	327	1161	1528	261	1003	133
HWI-M00234:294:000000000-AFPVH:1:1101:9896:2201_CONS_SUB_SUB	None	rank_by_db={'18S_database_r123-NICKEL': 'no rank'}	106	genus=None	None	{'18S_database_r123-NICKEL': 'AY598650	26932	NA	NA	NA	True	12	26904	28	0.00103966	43	733	0	718	1279	549	262	175	649	156	729	49	647	248	146	16	3335	251	491	77	35	44	128	629	1343	58	414	239	906	1196	1817	32	710	246
HWI-M00234:294:000000000-AFPVH:1:1101:21185:2551_CONS_SUB_SUB_CMP	None	rank_by_db={'18S_database_r123-NICKEL': 'genus'}	122	genus=498003	None	{'18S_database_r123-NICKEL': 'EU273451	71573	5776	Hartmannellidae	Nolandella	True	3	71540	33	0.000461068	346	382	83	838	398	470	294	279	246	891	518	348	484	662	544	248	1160	561	312	559	531	1128	403	909	1090	393	729	648	560	559	1073	550	596	193
HWI-M00234:294:000000000-AFPVH:1:1101:15385:2308_CONS_SUB_SUB	Zygnematales	rank_by_db={'18S_database_r123-NICKEL': 'family'}	103	genus=None	3176	{'18S_database_r123-NICKEL': 'AF514397	46770	31319	Mesotaeniaceae	NA	True	1	46730	40	0.000855249	1026	1866	1212	1745	2070	560	892	494	644	517	141	927	291	220	1365	699	431	126	318	1115	837	905	3210	788	850	1056	192	689	480	279	405	555	136	1047
HWI-M00234:294:000000000-AFPVH:1:1101:11470:2042_CONS_SUB_SUB	Vampyrellida	rank_by_db={'18S_database_r123-NICKEL': 'species'}	101	genus=941459	1367446	{'18S_database_r123-NICKEL': 'HE609040	64341	325674	Vampyrellidae	Vampyrella	True	2	64275	66	0.00102578	1373	315	56	330	655	1184	1424	850	1090	457	880	2034	3881	854	800	198	425	1627	889	647	2007	391	147	126	2158	50	559	917	1322	2652	4049	565	2432	3485
HWI-M00234:294:000000000-AFPVH:1:1101:17176:2380_CONS_SUB_SUB_CMP	Parachela	rank_by_db={'18S_database_r123-NICKEL': 'genus'}	105	genus=58670	149990	{'18S_database_r123-NICKEL': 'EF632424	66649	58669	Hypsibiidae	Hypsibius	True	1	66618	31	0.000465123	2289	2246	635	1335	202	584	170	488	339	3299	1414	1620	1567	3311	1447	1228	1353	915	895	2438	1800	2538	1046	3149	1817	2318	1129	1336	866	672	1049	373	36	663
HWI-M00234:294:000000000-AFPVH:1:1101:9107:3048_CONS_SUB_SUB	Pertusariales	rank_by_db={'18S_database_r123-NICKEL': 'species'}	99	genus=129501	88639	{'18S_database_r123-NICKEL': 'AF274114	95197	129500	Coccotremataceae	Coccotrema	True	1	94534	663	0.00696451	2720	809	2446	2226	2131	2090	1969	1336	1634	580	434	2383	510	910	1992	678	259	826	1777	2346	2078	1481	2079	665	1428	603	796	1440	986	528	729	1205	523	3638
HWI-M00234:294:000000000-AFPVH:1:1101:12721:2146_CONS_SUB_SUB	Cheilostomatida	rank_by_db={'18S_database_r123-NICKEL': 'species'}	100	genus=300515	10207	{'18S_database_r123-NICKEL': 'FJ009098	163156	300514	Steginoporellidae	Steginoporella	True	1	162910	246	0.00150776	1397	1482	1156	2272	2400	7432	2285	2127	2915	1163	2615	1606	3395	2620	2586	1193	3481	2236	2512	3315	2762	2657	2481	2333	3060	1603	2691	4172	4666	1716	3248	2338	1260	1817
HWI-M00234:294:000000000-AFPVH:1:1101:14123:2007_CONS_SUB_SUB_CMP	None	rank_by_db={'18S_database_r123-NICKEL': 'no rank'}	100	genus=None	None	{'18S_database_r123-NICKEL': 'X83822	137791	NA	NA	NA	True	198	137553	238	0.00172725	3576	3634	4306	2619	3121	2323	3412	1814	1536	1656	460	3441	1760	791	4336	1704	500	1072	1662	2327	3740	2248	3885	2218	2882	1828	826	1967	1571	1752	2466	1729	879	3523
[truncated: 31 more columns]

## Sheet: Notes
TABLE S2. Non-filtered environmental DNA (eDNA) abundance data
P_cont: probability of the sequence being a contaminant, calculated as Count_controls/Count_samples
columns sample.ro1 to sample.ro54 are a coding for each sample. Samples were collected each from a different cryoconite hole on the Forni Glacier
