# Supplementary material for: Ecological interactions in glacier environments: a review of studies on a model Alpine glacier
Source: Biol Rev Camb Philos Soc. 2024 Sep 9;100(1):227–44. doi: 10.1111/brv.13138 (PMC11718624; doi:10.1111/brv.13138)
Supplement: Supplementary file 5 — Table S4. V9 sequencing abundance data. (.xlsx). [file BRV-100-227-s004.xlsx]

## Sheet: TABLE S4
ASV_seq	ASV	001_NGS22-011	002_NGS22-011	003_NGS22-011	004_NGS22-011	005_NGS22-011	006_NGS22-011	007_NGS22-011	008_NGS22-011	009_NGS22-011	010_NGS22-011	Sum_all_samples	Kingdom	Phylum	Class	Order	Family	Genus	Species
TTTACTTCCTCTAAATGATCAAGTTTGATCTGCTTCCCGTCACGCTTCGGAGTTGCCCCCGGTGCGCAACAGTCCACAGAGCTCACTAAGCCA	ASV_1	5535	11981	43756	68519	82112	20878	13830	32241	6780	24467	310099	Eukaryota	NA	NA	NA	NA	NA	NA
TCACCTTCCTCTAAATGATGAGGTTTAAATAACTTCCCACGGCATAATCACCCGAAAGTGTTAATGCTGTAGTCCGAAATTTTCACCGAATCA	ASV_11	9233	4371	5252	4613	4655	4170	3902	6407	3201	5325	51129	Eukaryota	NA	NA	NA	NA	NA	NA
TTTACTTCCTCTAAATGACCAAGTTTGACGAACTTTCCGGCTCTGAGTGGTCGTTGCCGACCTCTCTGAGCCAGTCCGAAGGCCTCACTGAGCCA	ASV_55	3920	2231	5020	3032	1348	3726	995	2713	1126	479	24590	Eukaryota	Opisthokonta	Fungi	Ascomycota	NA	NA	NA
TTTACTTCCTCTAGATGACCAAGTTTGATCAACTTCTCGACTAGCATTCACATTGCTGCAATCGCCAATCAATCCGAAAATCTCACTAAGCCA	ASV_9	2060	1386	780	945	120	3704	4319	6228	196	1706	21444	Eukaryota	Opisthokonta	Fungi	Blastocladiomycota	Blastocladiomycetes	Blastocladiales	uncultured
TCTCCTTCCTCTAAATGTTAAGGTTTACACAACTTTACCATTGGTGAAAGATGAGTTGCCCCATCCGTCACCACGGCTCCAAAGTGTTCACCGGAACA	ASV_109	396	2076	993	203	141	801	1795	1757	282	1301	9745	Eukaryota	NA	NA	NA	NA	NA	NA
TTTACTTCCTCTAAATGACCAAATTTGACCAGTTTTTCGGCTAGCGTCCTTGTTGCCAAAGAGTGCCAGCCAATCCAGAGGTCTCACTAAGCCA	ASV_59	739	1022	1044	878	1677	1035	338	421	0	437	7591	Eukaryota	Opisthokonta	Fungi	Chytridiomycota	Chytridiomycetes	Chytridiales	uncultured
TTTACTTCCTCTAAATGATCAAGTTTGATTCAGTTCTCGGATGTAGAAGAAAGGCGAACCAATCAACTACAACAATCCCTGAAGCTCACTAAGCCA	ASV_26	590	1255	1164	576	723	514	438	628	113	364	6365	Eukaryota	Rhizaria	Cercozoa	Incertae sedis	Incertae sedis	Incertae sedis	Gymnophrys
TTTACTTCCTCTAAATGACCAAGTTCGTACAACTTCTCAGCAGTCAGGTGCCCTCGCGGGCTCCCAATAGCCAATCTGGAGGCCTCACTAAGCCA	ASV_17	815	760	843	134	131	486	293	626	533	503	5124	Eukaryota	Opisthokonta	Fungi	Basidiomycota	Microbotryomycetes	NA	NA
TTTACTTCCTCTAAATGATCAAGTTTGATCTCCTTCCCGTTTGCGTGTCAAGGTTGCCCCTAACACACAACAGTTCAGAGAGCTCACTAAGCCA	ASV_97	658	1072	1118	121	410	165	191	451	95	227	4508	Eukaryota	Rhizaria	Cercozoa	Thecofilosea	Cryomonadida	NA	NA
TTTACTTCCTCTAAATGACCAAATTTGACCAGTTTTTCGGCTAGCGTCCTTGTTGCCAGGGAGTGCCAGCCAATCCAGAGGTCTCACTAAGCCA	ASV_66	73	753	952	1890	331	87	25	22	0	0	4133	Eukaryota	Opisthokonta	Fungi	Chytridiomycota	Chytridiomycetes	Chytridiales	uncultured
TCTCCTTCCTCTAGGTGGGAGGGTTCAGGGAACTTTGCAGCCACAGCCAATGTTGCCACCAGCTGTGGCCACTCCGGACACTTCACCAGCACA	ASV_20	2083	309	195	241	217	113	198	138	0	623	4117	Eukaryota	Archaeplastida	Chloroplastida	Chlorophyta	Chlorophyceae	uncultured	uncultured
TTTAGTTCCTCTAAATGACCAAGTTTGACCAACTTCTCGGCATCTCTATGATGTTGCCACCAATGAAACGCCAATCCGGAGGTCTCACTAAGCCA	ASV_172	659	430	596	107	111	494	161	323	120	592	3593	Eukaryota	Opisthokonta	Fungi	Chytridiomycota	Chytridiomycetes	Rhizophydiales	uncultured
TCTCCTTCCTCTAAATGTTAAGGTTTACACAACTTCCCAAAATTCTAGAAATGAGTTTCCCCATACCTAAAAACAAGTCCAAAGTGTTCACCGGAACA	ASV_24	248	1051	406	139	327	89	365	381	0	540	3546	Eukaryota	NA	NA	NA	NA	NA	NA
TTTACTTCCTCTAAATGACCAAGTTCGTACAACTTTTCAGCAGTCAGGTGCTCTCGCGAGCTCCCAATAGCCGATCCGGAGGCCTCACTAAGCCA	ASV_22	663	534	352	77	107	302	164	274	269	328	3070	Eukaryota	Opisthokonta	Fungi	Basidiomycota	Microbotryomycetes	NA	NA
TCTCCTTCCTCTAAATGTTAAGGTTCACTCAACTTTTCAACGATTATACTGGCGAACCAGCAGGGAACCATCGATCCGAAGATTTCACCGGAACA	ASV_27	412	506	379	66	47	493	213	370	75	401	2962	Eukaryota	NA	NA	NA	NA	NA	NA
TTTACTTCCTCTAAATGACCAAGTTCGTACAACTTCTCAGCAGTCGAGTGCTCTCGCGAGCTCCCAATAGCCAATCTGGAGGCCTCACTAAGCCA	ASV_39	591	436	277	143	105	386	220	304	195	222	2879	Eukaryota	Opisthokonta	Fungi	Basidiomycota	Microbotryomycetes	Incertae sedis	NA
TTTAGTTCCTCTAAATGACCAAGTTTGACCAACTTCTCGGCAGCTCTATGGTGTTGCCACCAATGAGCCGCCAATCCGGAGGTCTCACTAAGCCA	ASV_106	105	142	120	1502	268	73	98	88	46	133	2575	Eukaryota	Opisthokonta	Fungi	Chytridiomycota	NA	NA	NA
TCTCCTTCCTCTAATGGTAAGGTTTGAACAGATTCTAATCGGACCCGCTTACCCTTGCGGATAAGCTAAAGAACAACTATCCTGAGTTCTCACCGGACCA	ASV_72	271	328	304	94	102	191	373	270	202	424	2559	Eukaryota	NA	NA	NA	NA	NA	NA
TTTACTTCCTCTAAATGATCAAGTTTGATCTCCTTCCCATTTGCGTGTCAGAGTTGCCCCTGACACGCAACAGTCCAGAGAGCTCACTAAGCCA	ASV_155	135	428	253	90	115	190	373	601	0	210	2395	Eukaryota	Rhizaria	Cercozoa	Thecofilosea	Cryomonadida	Rhizaspididae	Rhogostoma
TCTCCTTCCTCTAATGGTAAGGTTTGAACAGATTCTAACTATACCCGCTTACCCTTGCGGATAAGCTAAAGTACTGCTATCCTGAGTTCTCACCGGACCA	ASV_32	210	369	329	102	96	189	364	272	59	289	2279	Eukaryota	NA	NA	NA	NA	NA	NA
TTTACTTCCTCTAAATGAGCAAGTTTGATCCAGTTCTCGCATCACAGTGGTTGCCCACCGCAGCTCGATCTCTGGAGCTCACTAATTCA	ASV_31	447	515	375	82	260	52	40	17	11	260	2059	Eukaryota	Rhizaria	Cercozoa	Glissomonadida	NA	NA	NA
TTTACTTCCTCTAAATGACCAAGTTTGACCAGCTTTTCGGCAAATCTATGGTGTTGCCACCAATGATTCGCTAATCCGGAGGTCTCACTAAGCCA	ASV_120	286	104	81	589	212	153	65	145	31	309	1975	Eukaryota	Opisthokonta	Fungi	Chytridiomycota	NA	NA	NA
TTTACTTCCTCTAAATGACCAAGTTTGACCAGCTTTTCGGCAAGTCTATGGTGTTGCCACCAATGACTCGCTAATCCGGAGGTCTCACTAAGCCA	ASV_29	353	209	154	518	205	85	111	143	22	107	1907	Eukaryota	Opisthokonta	Fungi	Chytridiomycota	Chytridiomycetes	Rhizophydiales	uncultured
TTTACTTCCTCTAAATGATCAAGTTTGATCTCCTTCCCGTTTGCGTGTCAAAGTTGCCCCTAACACGCAACAGTCCAGAGAGCTCACTAAGCCA	ASV_21	613	278	263	0	0	0	166	199	101	187	1807	Eukaryota	Rhizaria	Cercozoa	Thecofilosea	Cryomonadida	Rhizaspididae	Rhogostoma
TCACCTTCCTCTAAATGATGAGGTTTAAATAACTTCCCACGGCACAGTCACCCGAAAGTATCCATGCTGCAGTCCGAAATTTTCACCGAATCA	ASV_81	760	28	33	49	382	69	143	0	0	114	1578	Eukaryota	Stramenopiles	Ochrophyta	Chrysophyceae	NA	NA	NA
TTTAGTTCCTCTAAATGACCAAGTTTGACCAACTTCTCGGCAGACTTATGGTGTTGCCACCAACAGTCCGCTAATCCGGAGGTCTCACTAAACCA	ASV_238	196	166	194	399	461	45	30	15	16	35	1557	Eukaryota	Opisthokonta	Fungi	Chytridiomycota	NA	NA	NA
TTTACTTCCTCTAAATGAGCAAGTTTGATTCAGTTCTCAATACGTGTCATGAGTTACCCCAAACACGCAAATCGATCCCTGAAGCTCACTAATCCA	ASV_104	61	156	175	30	108	93	264	253	36	312	1488	Eukaryota	Rhizaria	Cercozoa	Glissomonadida	NA	NA	NA
TTTACTTCCTCTAAATGACCAAGTTTGACCAACTTTTCGGCAGATTGTGGCTGTTTCCAGCCATGACCCGCTAATCCGGAGGTCTCACTAAGCCA	ASV_50	339	114	234	281	149	67	75	108	30	65	1462	Eukaryota	Opisthokonta	Fungi	NA	NA	NA	NA
TTTACTTCCTCTAAATGAGCAAGTTTGATCCAGTTCTCGCACCACGCGGGTTGCCCTACGCGGCTCGATCTCTGGAGCTCACTAATTCA	ASV_52	354	226	38	78	172	50	57	17	8	429	1429	Eukaryota	Rhizaria	Cercozoa	Glissomonadida	uncultured	uncultured	uncultured
TTTACTTCCTCTAAATGAGCAAGTTTGATTCAGTTCTCGCGACACAGCATTGTGTTGCCACAACGAGGCCACAATCCCTGAAGCTCACTAATCCA	ASV_130	73	202	132	51	80	153	110	178	28	323	1330	Eukaryota	Rhizaria	Cercozoa	uncultured	uncultured	uncultured	uncultured
TCACCTTCCTCTAAATGATGAGGTTTAAATAACTTCCCACGGCAAAGTCACCCGAAAGTGTCAATGCTGCAGTCCGAAATTTTCACCGAATCA	ASV_166	439	76	24	22	17	27	17	16	56	352	1046	Eukaryota	Stramenopiles	Ochrophyta	Chrysophyceae	NA	NA	NA
TTTACTTCCTCTAAATGACCAAATTTGACCAATTTTTCGGCTAGCGTCCTTGTTGCCAAAGAGTGCCAGCCAATCCAGAGGTCTCACTAAGCCA	ASV_142	62	242	127	142	212	0	0	46	0	187	1018	Eukaryota	Opisthokonta	Fungi	Chytridiomycota	Chytridiomycetes	Chytridiales	uncultured
TTTACTTCCTCTAAATGAGCAAGTTTGATCCAGTTCTCGCACCGCGCGGGTTGCCCTGCGTAGCTCGATCTCTGGAGCTCACTAATTCA	ASV_34	243	418	97	36	45	21	0	26	34	96	1016	Eukaryota	Rhizaria	Cercozoa	Glissomonadida	uncultured	uncultured	uncultured
TTTAGTTCCTCTAAATGACCAAGTTTGACCAACTTCTCGGCAAGTCGAAGGTGTTGCCACCAATAACTCGCTAATCCGGAGGTCTCACTAAGCCA	ASV_18	0	44	0	800	118	0	0	10	0	37	1009	Eukaryota	Opisthokonta	Fungi	Chytridiomycota	NA	NA	NA
TTTACTTCCTCTAAATGACCGAGTTTGACCAGCTTTCCGGCTCGAAGTGGTCGTTGCCAACCTCTTCGAGCCAGTCCGGAGGCCTCACTGAGCCA	ASV_116	87	102	159	124	47	86	101	145	39	105	995	Eukaryota	Opisthokonta	Fungi	Ascomycota	Dothideomycetes	Pleosporales	NA
TTTACTTCCTCTAAATGACCAAATTTGACCAATTTCTCAGCGGGCGTCCCTGTCGCCAGGAAGTGCCTGCCAATCCAGAGGTCTCACTAAGCCA	ASV_70	53	244	402	35	156	20	10	19	0	28	967	Eukaryota	Opisthokonta	NA	NA	NA	NA	NA
TTTACTTCCTCTAAATGACCAAGTTTGAACAACTTTCCGGCTCTGGGTGGTCGTTGCCGACCTCCCTGAGCCAGTCCGAAAGCCTCACTGAGCCA	ASV_45	179	144	94	31	46	84	244	45	53	18	938	Eukaryota	Opisthokonta	Fungi	Ascomycota	NA	NA	NA
TCTCCTTCCTCTAAGTGATATGGTTTACTTGATTTTCCGCACGGAGCACGAGGCCCTGCGCAGTCCAAAAGGTTCACCGGATCACT	ASV_233	220	165	32	42	38	30	91	13	0	231	862	Eukaryota	Alveolata	Ciliophora	Spirotrichea	Hypotrichia	NA	NA
TTTAGTTCCTCTAAATGACCAAGTTTGACCAACTTCTCGGCAGATCTATGGTGTTGCCACCAATGAAACGCCAATCCGGAGGTCTCACTAAGCCA	ASV_150	99	126	76	128	99	47	47	82	28	89	821	Eukaryota	Opisthokonta	Fungi	Chytridiomycota	uncultured	NA	NA
TTTACTTCCTCTAAATGACCAAATTTGACCAATTTCTCGGCCGGCGTCGATGTTGCCAAAGAGTGCCAGCCAATCCAGAGGTCTCACTAAGCCA	ASV_49	162	76	19	66	14	179	98	54	16	92	776	Eukaryota	Opisthokonta	Fungi	Chytridiomycota	Chytridiomycetes	Chytridiales	uncultured
TTTACTTCCTCTAAATGATCAAGTTTGATCAGCTTCCCGACACATCGCTGCTGTCAGACAGCTGCGTTGCGTCAGTCCAAAGATCTCACTAAACCA	ASV_74	40	26	13	9	24	153	41	70	182	200	758	Eukaryota	Opisthokonta	Discicristoidea	Nucleariida	Nucleariidae	Nuclearia	Nuclearia
TTTACTTCCTCTAAATGACCAAGTTTGACCAAGTTCTTGGCCGCTGGTTCTGTTGCCAGACCAGCGGCTAATCCCAAGGCCTCACTAAGCCA	ASV_93	187	47	43	44	67	37	117	22	85	76	725	Eukaryota	Opisthokonta	NA	NA	NA	NA	NA
TTTACTTCCTCTAAATGATCAAGTTTGATTCAGTTCTCGGAAGTAGAAGAAAGGCGAACCAATCAACTACAACAATCCCTGAAGCTCACTAAGCCA	ASV_291	0	159	39	0	43	36	76	116	0	215	684	Eukaryota	Rhizaria	Cercozoa	NA	NA	NA	NA
TTTACTTCCTCTAAATGACCAAGTTTACAGAAGTTTTCAACAACCTGATGCTGTTGCCAGCTTCTGATCGTCGATCCCAACGGTTCACTAAGCCA	ASV_118	28	98	203	70	58	27	69	63	4	24	644	Eukaryota	Opisthokonta	Fungi	NA	NA	NA	NA
TCTCCTTCCTCTAAGTGATAAGGTTTACTTAACTTCCCACAACATAGCACAAGACTATATCACGGTCCAAAAGGTTCACCGGATCACT	ASV_148	64	13	8	8	24	30	24	11	8	339	529	Eukaryota	Alveolata	NA	NA	NA	NA	NA
TTTACTTCCTCTAAATGAGCAAGTTTGATCCAGTTCTCGCACCACGAAGGTTGCCCTGCGCGGCTCGATCTCTGGAGCTCACTAATTCA	ASV_83	202	37	30	21	0	34	19	25	32	106	506	Eukaryota	Rhizaria	Cercozoa	Glissomonadida	uncultured	uncultured	uncultured
TTTACTTCCTCTAAATGAGCAAGTTTGATCCAGTTCTCGCACCGCGAAGGTTGCCCTTTGCAGCTCGATCTCTGGAGCTCACTAATTCA	ASV_266	99	79	40	18	63	11	12	12	0	161	495	Eukaryota	Rhizaria	Cercozoa	Glissomonadida	uncultured	uncultured	uncultured
TCACCTTCCTCTAAATGATGAGGTTTAGATAAGTTCTCACGCCAGCTCTGCGTGAACAGGGCTGGCACAATCCCGAATCTTCACCGAATCA	ASV_103	53	72	82	52	50	24	19	51	28	40	471	Eukaryota	Stramenopiles	Ochrophyta	Xanthophyceae	Mischococcales	NA	NA
TCACCTTCCTCTAAATGGCGAGGTTTAAAAAAGTTCCCATAAATCCACTCGCAATAAAGCAAACAGTCTCACGGTCCCAATTTTTCACCGAGTCA	ASV_134	23	164	39	11	85	27	28	28	18	38	461	Eukaryota	Stramenopiles	Peronosporomycetes	NA	NA	NA	NA
TTTACTTCCTCTAAATGAGCAAGTTTGATCCAGTTCTCGCACCGCGTCAGTTGCCCGACACAGCTCGATCTCTGGAGCTCACTAATTCA	ASV_185	28	44	11	32	87	19	27	25	26	147	446	Eukaryota	Rhizaria	Cercozoa	Glissomonadida	uncultured	uncultured	uncultured
TCACCTTCCTCTAAATGATGAGGTTTAAATAACTTCCCACGACAAAGTCACCCGAGGGTGTCAATACCACAGTCCGAAATTTTCACCGAATCA	ASV_257	167	17	32	4	7	181	0	7	0	20	435	Eukaryota	Stramenopiles	Ochrophyta	Chrysophyceae	NA	NA	NA
TCTCCTTCCTCTAGGTGGGAGGGTTTAGGGAACTTTTCAGCCACAGCCGATGTTGCCACCAGCTGAGGCCAATCCGGACACTTCACCAGCACA	ASV_186	30	129	57	76	52	0	33	18	0	27	422	Eukaryota	Archaeplastida	Chloroplastida	Chlorophyta	Chlorophyceae	uncultured	uncultured
TTTACTTCCTCTAAATGACCAAGTTTGACCAAGTTTTCAACAGAAAGCTTTTGTTGCCAAATGCGATCTATCAATCCCGAGGTCTCACTAAGCCA	ASV_273	112	86	40	33	52	21	10	0	0	55	409	Eukaryota	Opisthokonta	NA	NA	NA	NA	NA
TCTCCTTCCTCTAGGTGGGAGGGTTCAGGGAACTTTGCAGCCACAGCCAGTGTTGCCACCAGCTGTGGCCACTCCGGACACTTCACCAGCACA	ASV_136	169	0	0	0	0	0	0	0	0	194	363	Eukaryota	Archaeplastida	Chloroplastida	Chlorophyta	Chlorophyceae	uncultured	uncultured
TTTACTTCCTCTAAATGACCGAGTTTGACGAACTTTCCGGCTTGAGGTGGTCGTTGCCAACCTCCTCGAGCCAGTCCGAAGGCCTCACTGAGCCA	ASV_272	91	28	61	19	11	49	40	48	0	16	363	Eukaryota	Opisthokonta	Fungi	Ascomycota	Dothideomycetes	Pleosporales	NA
TTTAGTTCCTCTAAATGACCAAGTTTGACCAGCTTTTCCGCAATTCGATGATGTTGCCATCAAAGAATCGCAAATCCGGAGGTCTCACTAAGCCA	ASV_259	61	59	14	0	0	29	11	34	49	99	356	Eukaryota	Opisthokonta	Fungi	Chytridiomycota	uncultured	Rhizophydiales	uncultured
TTTAGTTCCTCTAAATGACCAAGTTTGACCAACTTCTCGGCAAGTTGAAGGTGTTGCCACCAATAACTCGCTAATCCGGAGGTCTCACTAAGCCA	ASV_188	28	0	61	96	127	15	14	0	10	0	351	Eukaryota	Opisthokonta	Fungi	Chytridiomycota	NA	NA	NA
TGTACTTCCTCTAAATGACCAAGTTCGTACAACTTTCCAGCAGTCAGCGTCTCTCGCGAGATACCAATAGCCAGTCTGGAGGCCTCACTAAGCCA	ASV_76	48	57	56	0	28	23	29	41	17	25	324	Eukaryota	Opisthokonta	Fungi	Basidiomycota	Microbotryomycetes	NA	NA
TTTAGTTCCTCTAAATGACCAAGTTTGACCAACTTCTCGGCAGTTCTATGGTGTTGCCACCAATGAATCGCTAATCCGGAGGTCTCACTAAGCCA	ASV_16	17	15	0	25	0	19	22	18	86	113	315	Eukaryota	Opisthokonta	Fungi	Chytridiomycota	NA	NA	NA
TTTACTTCCTCTAAATGACCAAGTTTGACCAACTTCTCATCAATCGCGAGCTGTTGCCAGCCCATGACCGTCAATCCGGAGGTCTCACTAAGCCA	ASV_234	26	46	21	40	18	35	38	32	28	27	311	Eukaryota	Opisthokonta	Fungi	NA	NA	NA	NA
TTTACTTCCTCTAAACGATCAAGTTTGATCTAGTTTCCGTACGTGACTGGGCTTGCGCACAGACACAACAGTCCCTAGAGCTCACTAAGTCG	ASV_262	33	11	4	16	51	81	24	4	13	55	292	Eukaryota	NA	NA	NA	NA	NA	NA
TTTACTTCCTCTAAATGAGCAAGTTTGATCCAGTTCTCGCACCGCGCGGGTTGCCCCACGCAGCTCGATCTCTGGAGCTCACTAATTCA	ASV_121	0	41	0	0	50	30	61	0	0	84	266	Eukaryota	Rhizaria	Cercozoa	Glissomonadida	uncultured	uncultured	uncultured
TCTCCTTCCTCTAGGTGGGAGGGTTTAATGTTCTTCCCAGCAACAGCAGAGGTTGCCCACCACTGAAGCCAGTCCGAACACTTCACCAGCACA	ASV_226	58	52	22	6	36	42	18	9	0	21	264	Eukaryota	Archaeplastida	Chloroplastida	Chlorophyta	Chlorophyceae	NA	NA
TTTACTTCCTCTAGATGATCAAGTTTGTCCCACTTCTCGTATACTCAGGACCGGAGAACCGACCAAGAGCAACAATCCGTGGACCTCACTAAACCA	ASV_53	115	8	28	14	0	8	22	32	0	31	258	Eukaryota	Rhizaria	Cercozoa	Imbricatea	Silicofilosea	Euglyphida	uncultured
TTTACTTCCTCTAAATGACCAAGTTTGGCCAAGTTTTCCCGAGGGCCCTGTTTCCAAGACCCCAGAATCCCAAGGCCTCACTAAGCCA	ASV_734	25	50	32	31	114	0	0	0	0	5	257	Eukaryota	Opisthokonta	NA	NA	NA	NA	NA
TTTACTTCCTCTAAATGACCAAGTTTGACCAACTTTTCGGCAGATTGTGGCTGTTTCCAGCCATGATCCGCTAATCCGGAGGTCTCACTAAGCCA	ASV_132	0	0	0	0	49	0	0	0	0	206	255	Eukaryota	Opisthokonta	Fungi	NA	NA	NA	NA
TCTCCTTCCTCTAAATGTTAAGGTTTACACAACTTCCAAAAATTTTAGAAATGAGTTTCCCCATACCTAAAAACAAGTCCAAAGTGTTCACCGGAACA	ASV_77	30	95	60	0	0	0	36	32	0	0	253	Eukaryota	NA	NA	NA	NA	NA	NA
TTTACTTCCTCTAAATGACCAAGTTTGACCAACTTCTCAACAGAAGGCTTCTGTTGCCAGATGCGATCCGTCGATCCGGAGGTCTCACTAAGCCA	ASV_115	0	47	76	22	65	0	5	29	8	0	252	Eukaryota	Opisthokonta	Fungi	Chytridiomycota	Chytridiomycetes	Chytridiales	uncultured
TTTACTTCCTCTAAGCGATCAAGTTTAAGCAACTTCCCCGAATGCTTGGGTTTAACCCCAAACACCCAGGTCCGAAGATTTCACTAAACCG	ASV_555	31	24	42	6	9	42	7	26	16	45	248	Eukaryota	NA	NA	NA	NA	NA	NA
TTTACTTCCTCTAAATGAGCAAGTTTGATCCAGTTCTCGCACCACACTGGTTGCCCAGCGCGGCTCGATCTCTGGAGCTCACTAATTCA	ASV_280	39	45	21	7	26	27	33	18	0	27	243	Eukaryota	Rhizaria	Cercozoa	NA	NA	NA	NA
TCTCCTTCCTCTAAGTGATATGGTTTACTTGATTTTCCGCACGAGGCACAGGGCCCGCGCAGTCCAAAAGGTTCACCGGACCACT	ASV_176	237	0	0	0	0	0	0	0	0	0	237	Eukaryota	Alveolata	Ciliophora	Spirotrichea	Hypotrichia	NA	NA
TCAGCTTCCTCTAGATGATAAGATTCAAAGAGCTTTGACGAAGCCGGCCCTCGCGAGCCAACATCATCTCCAAACTTTTCATCGGACCA	ASV_193	36	25	20	15	7	35	13	22	16	40	229	Eukaryota	NA	NA	NA	NA	NA	NA
TTTAGTTCCTCTAAATGACCAAGTTTGACCAACTTCTCCAAAAAACAACGGTGTTGCCACCAAAGTCTTTCTGATCCGGAGGTCTCACTAAGCCA	ASV_252	0	68	46	5	31	11	28	11	0	17	217	Eukaryota	Opisthokonta	Fungi	Chytridiomycota	NA	NA	NA
TCTCCTTCCTCTAGGTGGGAGGGTTTAATGACCTTTTCAGCCACAACCGGTGTTGCCACCAGCTGAAGCCGATCCGGACACTTCACCAGCACA	ASV_862	29	36	27	13	20	8	18	11	7	44	213	Eukaryota	Archaeplastida	Chloroplastida	Chlorophyta	Chlorophyceae	NA	NA
TCTCCTTCTTCTAAATTGCAAGATTCGAACAAATTTCCAAAAAGTAATCACTCAAGAGTAACTACTTTGTAAAGCGCCATTACTGGTATCCACAAACGTCCTCAGTCCAAGGTCCTCATCACAAAA	ASV_494	15	39	17	4	12	21	7	47	0	50	212	Eukaryota	NA	NA	NA	NA	NA	NA
TCTCCTTCCTCTAAGTGATATGGTTTACTTAACTTCCCGCGTAACCCTTGAAGAATAACGCAGTCCAGAAGGTTCACCGAATCACT	ASV_229	130	11	3	19	2	11	8	4	0	23	211	Eukaryota	Alveolata	Ciliophora	Conthreep	Prostomatea	Cryptocaryon	Cryptocaryon
TCTCCTTCCTCTAAGTGATATGGTTTACATGATTTTCCGCACGGAGCACGGAGCCCCGCGCAGTCCAAAAGATTCACCGGACCACT	ASV_260	48	29	43	25	16	6	10	0	0	29	206	Eukaryota	Alveolata	Ciliophora	Spirotrichea	Hypotrichia	NA	NA
TTTACTTCCTCTAAATGACCAAGTTTGATCAGCTTTTCAGCAAACGAGTGCCGTTGCCGGCTCCCGAACGCCAATCCAGAGATCTCACTAAGCCA	ASV_73	20	14	18	24	8	42	13	41	0	25	205	Eukaryota	Opisthokonta	NA	NA	NA	NA	NA
TCTCCTTCCTCTAATGATAAGGTTCAATGAACTTCTCACGACGTCGACAGCGGCGAACCACCGTCGTCGACGCAATCCGAACACTTCACCGGATCA	ASV_353	61	33	37	0	0	14	0	9	0	43	197	Eukaryota	Archaeplastida	Chloroplastida	Phragmoplastophyta	Embryophyta	NA	NA
TTTACTTCCTCTAAATGAGCAAGTTTGATCCAGTTCTCGCACCACGCAGGTTGCCCCGCGCGGCTCGATCTCTGGAGCTCACTAATTCA	ASV_164	114	0	0	24	33	0	0	0	0	22	193	Eukaryota	Rhizaria	Cercozoa	Glissomonadida	uncultured	uncultured	uncultured
TCTCCTTCCTCTAAGTGGGAGGGTTCGATGAATTTCTCGGTCTCAGCCGGTGTTGCCACCAGCAGAAACTGATCCATACATCTCACCAGCACA	ASV_95	117	31	21	0	2	3	0	0	0	13	187	Eukaryota	Archaeplastida	Chloroplastida	Chlorophyta	NA	NA	NA
TCTCCTTCCTCTAAGTGATAAGATTTACTAGATTTCCCACTCTAGGCACGAAGCCCAAAACGGTCCAAATGGTTCACCGGATCACT	ASV_43	56	0	0	0	0	0	0	0	5	115	176	Eukaryota	Alveolata	Ciliophora	Spirotrichea	Hypotrichia	uncultured	uncultured
TTTACTTCCTCTAAATGACCAAGTTTGACCAGTTTTTCACTTAAAGGACGAGTTTGCACCCATACTAAAAACAATCCAGAGGTCTCACTAAGCCA	ASV_145	5	20	54	23	14	15	12	20	0	13	176	Eukaryota	Opisthokonta	NA	NA	NA	NA	NA
TCTCCTTCCTCTAAGTGATATGGTTTACTTGATTTTCCGCACGGAGCACGAGGCCCCGCGCAGTCCAAAAGGTTCACCGGACCACT	ASV_92	58	46	30	0	0	0	0	0	0	37	171	Eukaryota	Alveolata	Ciliophora	Spirotrichea	Hypotrichia	NA	NA
TTTACTTCCTCTAAATGACCAAGTTTGTAAGAGTTTGAGCCGTCAGGGTGCCATCGCTGGCTCCCCGATGTACTCTCCCAAGTCCTCACTAAGCCA	ASV_459	14	22	0	7	11	0	21	38	7	49	169	Eukaryota	Opisthokonta	Fungi	Basidiomycota	Ustilaginomycetes	Ustilaginales	NA
TTTACTTCCTCTAAATGACCAAATTTGACCAACTTTTCAGCATTCTCCTGCCTTGCGGCTAGAAAACGCCAATCCGAAGGTCTCACTAAGCCA	ASV_497	26	50	30	9	18	18	0	6	0	5	162	Eukaryota	Opisthokonta	NA	NA	NA	NA	NA
TTTACTTCCTCTAAATGACCAAGTTTGACGAACTTTCCGGCCCTGGGTGGTCGTTGCCGACCTCCCTGGGCCAGTCCGAAGGCCTCACTGAGCCA	ASV_274	0	51	43	0	0	0	34	34	0	0	162	Eukaryota	Opisthokonta	Fungi	Ascomycota	Dothideomycetes	NA	NA
TTTACTTCCTCTAAATGACCGAGTTTGACCAACTTTCCGGCTTGAGGTGGTCGTTGCCAACCTCCTCGAGCCAGTCCGAAGGCCTCACTGAGCCA	ASV_311	0	41	0	25	17	0	22	27	0	14	146	Eukaryota	Opisthokonta	Fungi	Ascomycota	Dothideomycetes	Pleosporales	NA
TTTACTTCCTCTAAATGACCAAGTTTGACCAACTTTTTCTCACAAAGTCGCCGTTGCCAGCATCAATACAAAAATCCGGAGGTCTCACTAAGCCA	ASV_759	20	14	29	46	31	5	0	0	0	0	145	Eukaryota	Opisthokonta	NA	NA	NA	NA	NA
TTTAGTTCCTCTAAATGACCAAGTTTGACCAACTTCTCGGCAACTCTATGGTGTTGCCACCAATGAATCGCTAATCCGGAGGTCTCACTAAGCCA	ASV_323	0	12	41	0	17	18	16	0	0	36	140	Eukaryota	Opisthokonta	Fungi	Chytridiomycota	NA	NA	NA
TTTACTTCCTCTAAATGACCAAGTTCGTACAACTTCTCAACAGGTAGGTGCTCTCGCGAGCTCCCACTAGTCAATCTGGAGGCCTCACTAAGCCA	ASV_192	78	28	0	0	0	32	0	0	0	0	138	Eukaryota	Opisthokonta	Fungi	Basidiomycota	NA	NA	NA
TTTACTTCCTCTAAATGACCAAGTTTACAGAAGTTTTCAACAACTGGATGCTGTTGCCAGCTTCTAATCGTCAATCCCAACGGTTCACTAAGCCA	ASV_105	5	12	48	16	35	0	9	12	0	0	137	Eukaryota	Opisthokonta	Fungi	Chytridiomycota	Chytridiomycetes	Chytridiales	uncultured
TTTACTTCCTCTAAATGAGCAAGTTTGATCCAGTTCTCGCACCACGCGGGTTGCCCCACGCAGCTCGATCTCTGGAGCTCACTAATTCA	ASV_351	54	53	0	0	0	0	0	26	0	0	133	Eukaryota	Rhizaria	Cercozoa	Glissomonadida	NA	NA	NA
TTTACTTCCTCTAAATGATCAAGTTTGGTCATCTTCCCGGCAACATCGGCAATGCCGAGACATTGCCGCGCACCAGTCCGAAGACCTCACTAAATCA	ASV_586	0	57	37	10	7	8	6	0	0	7	132	Eukaryota	Opisthokonta	Metazoa	Arthropoda	Insecta	NA	NA
TTTACTTCCTCTAAATGACCAAGTTCGTACAACTTCTCAGCAGTCAGGTGCTCTCGCGAGCTCCCAATAGCCAATCTGGAGGCCTCACTAAGCCA	ASV_125	23	63	0	0	0	21	24	0	0	0	131	Eukaryota	Opisthokonta	Fungi	Basidiomycota	Microbotryomycetes	Incertae sedis	NA
TTTACTTCCTCTAAATGACCAAGTTCGTACAACTTTTCAGCAGTTAAGTTCCCGCGAGGGATCCCAATAGCCAATCTGGAGGCCTCACTAAGCCA	ASV_63	39	49	0	0	0	22	0	0	0	16	126	Eukaryota	NA	NA	NA	NA	NA	NA
TTTACTTCCTCTAAATGACCAAGTTTGACCAGCTTCTCGGCGCCAGGTGCCTATTGCTAGGCCCCTGACGCCAATCCGGAGGCCTCACTAAGCCA	ASV_198	37	30	28	0	18	0	0	0	0	13	126	Eukaryota	Opisthokonta	Fungi	NA	NA	NA	NA
TTTACTTCCTCTAAATGACCAAGTTCGTACAACTTCTCAGCAGTCAAGTTCCCTCGCGGGATCCTAATAGCCAATCTGGAGGCCTCACTAAGCCA	ASV_71	18	31	0	0	0	25	18	8	20	0	120	Eukaryota	Opisthokonta	Fungi	Basidiomycota	NA	NA	NA
TTTGCTTCCTCTAAATGATCAAGTTTGATTCAGTTCTCAGAAACGACGAGATTTGACTCTACGGCGCACCCAATCTCTGAAGCTCACTAAGCCA	ASV_433	9	17	18	9	4	5	22	31	0	5	120	Eukaryota	NA	NA	NA	NA	NA	NA
TCACCTTCCTCTAAATGATGAGGTTTAAATAACTTCTCACGGCAAAGTCACCCGAAGGTATCAATGCTACAATCCGAAATTTTCACCGAATCA	ASV_301	7	0	0	0	24	0	0	0	29	59	119	Eukaryota	Stramenopiles	Ochrophyta	Chrysophyceae	I76	uncultured	uncultured
TCTCCTTCCTCTAGGTGGGAGGGTTTAATGATCTTCTCGATCTCAGCAGCGGTTGCCCACCGCTGAAACCAATCCGAACACTTCACCAGCACA	ASV_460	9	38	24	17	10	7	0	5	0	4	114	Eukaryota	Archaeplastida	Chloroplastida	Chlorophyta	Chlorophyceae	NA	NA
TTTAGTTCCTCTAAATGACCAAGTTTGACCAACTTCTCGGCAAGTATATGGTGTTGCCACCAATTACTCGCTAATCCGGAGGTCTCACTAAGCCA	ASV_255	0	7	29	36	21	0	6	6	0	8	113	Eukaryota	Opisthokonta	Fungi	Chytridiomycota	NA	NA	NA
TTTACTTCCTCTAAATGAGCAAGTTTGATCCAGTTCTCAAACTGACCCGGTTGCCCGAATCAATCCGATCTCTGGAGCTCACTAATTCA	ASV_726	0	13	0	0	0	8	14	24	33	19	111	Eukaryota	Rhizaria	Cercozoa	Glissomonadida	uncultured	uncultured	uncultured
TTTACTTCCTCTAAATGACCGAGTTTGACGAACTTTCCGGCTCAGGGTGGTCGTTGCCAACCTCCCCAAGCCAGTCCGGAGGCCTCACTGAGCCA	ASV_316	0	0	19	23	15	21	20	0	0	0	98	Eukaryota	Opisthokonta	Fungi	Ascomycota	Dothideomycetes	NA	NA
TTTACTTCCTCTAAATGACCAAGTTTGACCAGCTTCTCGGCGACAGGTACCTATTGCTAGGTTCCTGACGTCAATCCGGAGGCCTCACTAAGCCA	ASV_58	26	0	0	27	17	15	0	0	0	10	95	Eukaryota	Opisthokonta	Fungi	NA	NA	NA	NA
TTTACTTCCTCTAAATGACCGAGTTTGACGAACTTTCCGGCTTAGGGTGGTCGTTGCCAACCTCCCCAAGCCAGTCCGAAGGCCTCACTGAGCCA	ASV_286	0	34	29	0	0	0	0	29	0	0	92	Eukaryota	Opisthokonta	Fungi	NA	NA	NA	NA
TTTACTTCCTCTAAATGACGGAGTTTGACCAACTTTCCGGCCCTGGGTGGTCGTTGCCGACCTCCCTGGGCCAGTCCGAAGGCCTCACTCAGCCA	ASV_556	28	8	0	18	0	0	0	24	0	14	92	Eukaryota	Opisthokonta	Fungi	Ascomycota	Dothideomycetes	Dothideales	NA
TTTACTTCCTCTAAATGAGCAAGTTTGATTCAGTTCTCAAATGTTATAGTAGGTTACCCTTCTATATACTCGATCCCTGAAGCTCACTAATTCA	ASV_439	0	13	13	0	8	0	0	0	0	58	92	Eukaryota	NA	NA	NA	NA	NA	NA
TTTACTTCCTCTAAGTGATCAAGTTTGGTCATCTTTCCGGTACTCCGGCACGACCCGAAAGCCATACCGAAGACCAGTCCGAAGGCCTCACTAAATCA	ASV_174	9	0	20	36	5	0	0	4	0	17	91	Eukaryota	Opisthokonta	Metazoa	Arthropoda	Ellipura	Collembola	NA
TCACCTTCCTCTAAATGGCGAGGTTTGACAAAGTTTCCATCAACTCACTCACAATGAAGCAAGCAAACTAACAGTCCCAATTTCTCACCGAGTCA	ASV_60	16	18	6	6	9	0	4	8	8	13	88	Eukaryota	Stramenopiles	NA	NA	NA	NA	NA
TTTACTTCCTCTAAATGACCAAGTTTGATCAGCTTCTCAGCAATAGGGTGCCGTTGCCGGCTCCCCAAAGCCAATCCGGAGACCTCACTAAGCCA	ASV_277	0	43	0	0	0	0	0	16	0	29	88	Eukaryota	Opisthokonta	Fungi	Basidiomycota	Agaricomycetes	NA	NA
TTTAGTTCCTCTAAATGACCAAGTTTGACCAACTTCTCGGCAGATCTAGGGTGTTGCCACCAATGAAACGCCAATCCGGAGGTCTCACTAAGCCA	ASV_300	0	0	29	33	0	0	0	0	0	26	88	Eukaryota	Opisthokonta	Fungi	Chytridiomycota	NA	NA	NA
TCACCTTCCTCTAAATGATGAGGTTTAAATAACTTCTCACGATCTAGTCGCCGTGAGGCGTCCAGACCACGATCCGAAAGTTTCACCGAATCA	ASV_342	32	9	0	0	0	10	0	4	0	31	86	Eukaryota	Stramenopiles	Ochrophyta	Chrysophyceae	Chromulinales	Spumella	Spumella
TCTCCTTCCTCTAAGTGATATGGTTTACTTGATTTTCCGCGCATGGCACGAAGCCACGCGTAGTCCAAAAGGTTCACCGGACCACT	ASV_141	68	0	0	0	0	0	0	0	13	0	81	Eukaryota	Alveolata	Ciliophora	Spirotrichea	NA	NA	NA
TTTACTTCCTCTAAATGACCAAGTTTGACGAACTTTCCGGCCCTGGGTGATCGTTGCCAACCTCCCTGGGCCAGTCCGAAGGCCTCACTGAGCCA	ASV_824	19	18	0	0	17	23	0	0	0	0	77	Eukaryota	Opisthokonta	Fungi	Ascomycota	Lecanoromycetes	Lecanorales	NA
TTTACTTCCTCTAAATGACCGAGTTTGGAGAACTTTCCGGCTTGGGGTGGTCGTTGCCAACCTCCCCGAGCCAGTCCAAACGCCTCACTGAGCCA	ASV_542	13	10	18	0	0	15	8	0	0	13	77	Eukaryota	Opisthokonta	Fungi	Ascomycota	Dothideomycetes	Pleosporales	uncultured
TCTCCTTCCTCTAGGTGGGAGGGTTCAGGGAACTTTGCAGCCACAGCCAATGTTGCCACCAGCTATGGCCACTCCGGACACTTCACCAGCACA	ASV_101	75	0	0	0	0	0	0	0	0	0	75	Eukaryota	Archaeplastida	Chloroplastida	Chlorophyta	Chlorophyceae	uncultured	uncultured
TCACCTTCCTCTAAATGATGAGGTTCAGATAAGTTCCCACGCCAGCCCCCCGTGAAGGGGGATGGCACGGTCCCGAATCTTCACCGAATCA	ASV_476	20	18	10	5	0	0	0	8	0	13	74	Eukaryota	Stramenopiles	Ochrophyta	Xanthophyceae	NA	NA	NA
TTTACTTCCTCTAAATGACCAAGTTTGACCAACTTTTCAGCACTCGGCAGCCTTGCGGCCACCAAGCACCAATCCGGAGGCCTCACTAAGCCA	ASV_90	72	0	0	0	0	0	0	0	0	0	72	Eukaryota	Opisthokonta	Fungi	Cryptomycota	uncultured	uncultured	uncultured
TTTAGTTCCTCTAAATGACCAAGTTTGACCAACTTTTCGGCTACTTTATGGTGTTGCCACCAATGAGCTGCTAATCCGGAGGTCTCACTAAGCCA	ASV_1035	7	16	0	10	6	0	10	13	0	9	71	Eukaryota	Opisthokonta	Fungi	Chytridiomycota	NA	NA	NA
TTTACTTCCTCTAAATGATCCAGTTTGAGCATCTTTTCGATATAAACCGAACGACCCGAAAGCCGCTCGGAAAACCAAGCCGAAGATCTCACTAAAACA	ASV_64	63	7	0	0	0	0	0	0	0	0	70	Eukaryota	Opisthokonta	Metazoa	NA	NA	NA	NA
TTTACTTCCTCTAAATGACCAAGTTTGACCAGCTTCTCGGCGGCAGGGGCCTATTGCTAGGCTCCTGCCGTCAATCCGGAGGCCTCACTAAGCCA	ASV_218	0	0	0	0	16	0	6	0	22	16	60	Eukaryota	Opisthokonta	NA	NA	NA	NA	NA
TTTACTTCCTCTAAATGAGCAAGTTTGATCCAGTTCTCGCACCACGTAGGTTGCCCTGCGCAGCTCGATCTCTGGAGCTCACTAATTCA	ASV_558	48	0	0	0	11	0	0	0	0	0	59	Eukaryota	Rhizaria	Cercozoa	Glissomonadida	uncultured	uncultured	uncultured
TCACCTTCCTCTAAATGATGAGGTTTAAATAACTTCCCACGATCTAGTCGCCGTGAGGCGTCCAGACCACGGTCCGAAAGTTTCACCGAATCA	ASV_128	0	0	0	13	39	0	5	0	0	0	57	Eukaryota	Stramenopiles	Ochrophyta	Chrysophyceae	Chromulinales	Spumella	Spumella
TTTACTTCCTCTAAATGACCAAGTTTGGACAACTTTCCGGCCCTGGAGGGGTGTTGCCACCCTTCCTAGGCCAGTCCGAAAGCCTCACTTAGCCA	ASV_587	0	5	11	11	0	0	15	0	0	13	55	Eukaryota	Opisthokonta	Fungi	Ascomycota	Leotiomycetes	Helotiales	NA
TTTACTTCCTCTAAGCGATCAAGTTTAAGCAACTTCCCAGACCGGCCGGTGTTACCCGGCGCGACCCAGTCCGAAGATTTCACTAAACCG	ASV_393	13	0	0	0	7	6	0	11	0	17	54	Eukaryota	NA	NA	NA	NA	NA	NA
TTTACTTCCTCTAAATGACCAAGTTTGACCAACTTTTCAACAAATGGATCCTGTTGCCAAGTTCTATTCATCGATCCGGAGGTCTCACTAAGCCA	ASV_688	0	18	0	11	16	0	0	0	0	8	53	Eukaryota	Opisthokonta	Fungi	NA	NA	NA	NA
TCTCCTTCCTCTAAGTGATAAGGTTCACTAGACTTTCCGCCGCGTAGCTCAGGAACTGGGCTATGCAGCAGTCCGAATTATTCACCGGATCA	ASV_163	44	0	0	0	0	0	0	0	5	0	49	Eukaryota	Alveolata	Dinoflagellata	Dinophyceae	Gymnodiniphycidae	Suessiaceae	Biecheleria
TTTACTTCCTCTAAATGACCAAGTTTGACCAAGTTTTCGGCAGCTGGCTCTGTTGCCAGACCAGCCGCTGATCCCAAGGCCTCACTAAGCCA	ASV_108	5	25	9	0	7	0	0	0	0	0	46	Eukaryota	Opisthokonta	NA	NA	NA	NA	NA
TCACCTTCCTCTAAATGATGAGGTTTAAATAACTTCCCACGGCACAGTCACCCGAGAGTGTCCATGCTGCAGTCCGAAATTTTCACCGAATCA	ASV_138	30	0	0	0	0	0	0	0	0	15	45	Eukaryota	Stramenopiles	Ochrophyta		NA	NA	NA
TCTCCTTCCTCTAGCCGGGGGGGTTCGACGACCTTCTTAGCCACGGTCGGTGTTGCCACCAACCGAGGCCAATCCGGACGCCTCACCAACACG	ASV_426	9	21	15	0	0	0	0	0	0	0	45	Eukaryota	NA	NA	NA	NA	NA	NA
TCTCCTTCCTCTAGGTGGGAGGGTTTAATGATCTTCTCAGCTCCAACCGATGTTGCCATCAGCTGAAGCCAATCCGAACACTTCACCAGCACA	ASV_202	30	8	7	0	0	0	0	0	0	0	45	Eukaryota	Archaeplastida	Chloroplastida	Chlorophyta	Chlorophyceae	NA	NA
TTTACTTCCTCTAAATGACCAAGTTTGACGAACTTTCCGGCTCTGGGTGGTCGTTGCCGACCTCCCTGAGCCAGTCCGAACGCCTCACTAAGCCA	ASV_652	0	27	0	0	0	0	17	0	0	0	44	Eukaryota	Opisthokonta	Fungi	Ascomycota	NA	NA	NA
TTTACTTCCTCTAAATGATCGAGTTTGGGCATCTTTCAAGCACATCCAGTGCCACCCGAAGGCAGCTCCGGCAGCCTGTCCGAAGACCTCACTCTATCA	ASV_171	6	8	5	0	0	6	0	0	0	19	44	Eukaryota	Opisthokonta	Metazoa	Arthropoda	Arachnida	NA	NA
TTTACTTCCTCTAAATGACCAAGTTTGACCAACTTCTCGGCAGCGGGCCGCCGTTGCCAGCAGCCCAAAGCCAATCCGGAGGTCTCACTAAGCCA	ASV_19	12	10	11	5	0	0	0	3	0	0	41	Eukaryota	Opisthokonta	Fungi	NA	NA	NA	NA
TTTACTTCCTCTAAATGACCGAGTTTGACGAACTTTCCGGCTCGGGGTGGTCGTTGCCAACCTCCCTGAGCCAGTCCGAAGGCCTCACTGAGCCA	ASV_444	0	0	23	0	0	0	0	17	0	0	40	Eukaryota	Opisthokonta	Fungi	Ascomycota	Dothideomycetes	NA	NA
TTTACTTCCTCTAAATGAGCAAGTTTGATCCAGTTCTCAAACTGCCCCGGTTGCCCGAAACAGCTCGATCTCTGGAGCTCACTAATTCA	ASV_345	40	0	0	0	0	0	0	0	0	0	40	Eukaryota	Rhizaria	Cercozoa	Glissomonadida	uncultured	uncultured	uncultured
TCAGCTTCCTCTAGATGATAAGATTCAGGGAGCTTTGGGAGTGCGGACCTCTTGCGAGAACCCGCATCCCCTCCGGACCCTTCATCGGACCA	ASV_343	0	13	0	0	12	0	0	0	0	13	38	Eukaryota	NA	NA	NA	NA	NA	NA
TCTCCTTCCTCTAAGTGGCGGGGTTCGCTGAACTTCTCAGTCTCAACCGGTGTTGCCACCAGCAGAAACCGATCCATACAACTCACCAAGACA	ASV_84	31	7	0	0	0	0	0	0	0	0	38	Eukaryota	NA	NA	NA	NA	NA	NA
TTTACTTCCTCTAAATGACCAAGTTCGTACAACTTCTCAGCAGTTAGGTTCTCTCACGAGATCCCAATAGCCAATCTGGAGGCCTCACTAAGCCA	ASV_585	10	6	0	6	0	0	0	7	0	8	37	Eukaryota	Opisthokonta	Fungi	Basidiomycota	Microbotryomycetes	Incertae sedis	NA
TTTACTTCCTCTAAATGAGCAAGTTTGATTCAGTTCTCGCATAATATAATAAGTTGCCTTGAAATATCACATGATCCCTGAAGCTCACTAATTCA	ASV_950	0	4	0	0	0	0	2	0	0	30	36	Eukaryota	NA	NA	NA	NA	NA	NA
TCACCTTCCTCTAAATGATGAGGTTTAAATAACTTCTCACGGCAAAGTCACCCGAAAGTGTCAATGCTGCAATCCGAAATTTTCACCGAATCA	ASV_36	0	0	0	0	0	0	0	0	0	35	35	Eukaryota	Stramenopiles	Ochrophyta	Chrysophyceae	NA	NA	NA
TCTCCTTCCTCTAGGTGGGAGGGTTTAATGATGTTTTCAGCCACAACCGATGTTGCCATCAGCTGAGGCCAATCCCAACACTTCACCAGCACA	ASV_23	15	0	0	20	0	0	0	0	0	0	35	Eukaryota	Archaeplastida	Chloroplastida	Chlorophyta	Chlorophyceae	NA	NA
TTTACTTCCTCTAAATGACCAAGTTCGTACAACTTCTCAGCAGTCAGGTTCTCGCAAAAGATCCCAATAGCCAATCTGGAGGCCTCACTAAGCCA	ASV_151	12	0	22	0	0	0	0	0	0	0	34	Eukaryota	Opisthokonta	Fungi	Basidiomycota	Microbotryomycetes	Incertae sedis	NA
TTTACTTCCTCTAAATGACCAAGTTTGATCAGCTTTTCAGCAAGCGAGTGTCGTTGCCGACTCCCGAAAGCCAATCCAGAGATCTCACTAAGCCA	ASV_578	0	0	0	0	0	17	0	17	0	0	34	Eukaryota	Opisthokonta	Fungi	Basidiomycota	NA	NA	NA
TTTAGTTCCTCTAAATGACCAAGTTTGACCAACTTCTCGGCAACTCTATGATGTTGCCATCAATGAATCGCCAATCCGGAGGTCTCACTAAGCCA	ASV_236	0	0	0	0	34	0	0	0	0	0	34	Eukaryota	Opisthokonta	Fungi	Chytridiomycota	Chytridiomycetes	NA	NA
TCTCCTTCCTCTAAGTGATATGGTTTACTTGATTTTCCGCACGGAGCACGAGGCCCCGCACAGTCCAAAAGGTTCACCGGACCACT	ASV_546	0	33	0	0	0	0	0	0	0	0	33	Eukaryota	Alveolata	Ciliophora	Spirotrichea	Hypotrichia	NA	NA
TCTCCTTCCTCTAATGATAAGGTTCAGTGGACTTCTCGCAATGTCGCGGGCAGCGAACCGCCCACGTCACCGCGATCCGAACACTTCACCGGACCA	ASV_529	21	0	0	12	0	0	0	0	0	0	33	Eukaryota	Archaeplastida	Chloroplastida	Phragmoplastophyta	Embryophyta	NA	NA
TTTACTTCCTCTAAATGACCAAGTTTGATCAGCTTCTCAGCAATAGGATGCCGTTGCCGGCTCCCCAAAGCCAATCCGGAGACCTCACTAAGCCA	ASV_1429	33	0	0	0	0	0	0	0	0	0	33	Eukaryota	Opisthokonta	Fungi	Basidiomycota	Agaricomycetes	NA	NA
TCAGCTTCCTCTAGATGATAAGATTCAGGGAGCTTTGGGAGAAGAGGCCTCTTGCGAGGAACCCCCTCCCCCTCCGGACCCTTCATCGGACCA	ASV_429	0	8	11	0	0	0	0	13	0	0	32	Eukaryota	NA	NA	NA	NA	NA	NA
TGTACTTCCTCTAAATGATCAAGTTTGATCTGCTTCCCGTCACACCTCGGAGTTGCCCCCGGTGCGCAACAGTCCACAGAGCTCACTAAGTCA	ASV_1653	0	0	17	0	13	0	0	0	0	0	30	Eukaryota	NA	NA	NA	NA	NA	NA
TTTACTTCCTCTAAATGACCAAGTTTGGACAACTTTCCAGCTCGAGCGGGTCGTTGCCAACCTACCTAAGCCGGTCCGGAAGCCTCACTTAGCCA	ASV_703	3	5	0	6	4	3	0	9	0	0	30	Eukaryota	Opisthokonta	Fungi	Ascomycota	NA	NA	NA
TTTACTTCCTCTAAACGACCAAGTCTGACAAACTTCGCAGCACCCAGCAAGCCTTGCGGCCCACCGAGCGCCACTCCGGAGGTCTCACTAAGCCG	ASV_848	15	0	0	0	0	0	0	8	0	6	29	Eukaryota	NA	NA	NA	NA	NA	NA
TTTACTTCCTCTAAATGACCAAGTTTGACCAACTTCTCAACAAGAGACTTCTGTTGCCAGATGTGACTCGTCGATCCGGAGGTCTCACTAAGCCA	ASV_515	12	0	0	0	0	0	5	0	0	12	29	Eukaryota	Opisthokonta	Fungi	NA	NA	NA	NA
TTTAGTTCCTCTAAATGACCAAGTTTGACCAACTTCTCGGCAAACCTATGGTGTTGCCACCAATGGAACGCCAATCCGGAGGTCTCACTAAGCCA	ASV_427	0	29	0	0	0	0	0	0	0	0	29	Eukaryota	Opisthokonta	Fungi	Chytridiomycota	NA	NA	NA
TTTAGTTCCTCTAAATGACCAAGTTTGACCAGCTTCTCTGCAGTCATCAGATGTTGCCATCCAAAAACCGCTGATCCGGAGGTCTCACTAAGCCA	ASV_213	18	11	0	0	0	0	0	0	0	0	29	Eukaryota	Opisthokonta	Fungi	Chytridiomycota	uncultured	Rhizophydiales	uncultured
TTTACTTCCTCTAAATGACCAAATTTGACCAATTTTTCAGCTAGGTTCCCTGTTGCCAGAGAGGCCTTGCCGATCCAGAGGTCTCACTAAGCCA	ASV_1593	22	0	5	0	0	0	0	0	0	0	27	Eukaryota	Opisthokonta	Fungi	NA	NA	NA	NA
TTTACTTCCTCTAAATGACCGAGTTTGAAGAACTTTCCGGCTCGGGGTGGTCGTTGCCAACCTCCCCGAGCCAGTCCGAATTTCTCACTGAGCCA	ASV_447	0	0	19	0	8	0	0	0	0	0	27	Eukaryota	Opisthokonta	Fungi	Ascomycota	Dothideomycetes	NA	NA
TTTAGTTCCTCTAAATGACCAAGTTTGACCAACTTCTCGGCAGTTTAAGGGTGTTGCCACCCTAGAACCGCTAATCCGAGGGTCTCACTAAGCCA	ASV_68	0	0	0	0	0	0	0	12	0	15	27	Eukaryota	Opisthokonta	Fungi	NA	NA	NA	NA
TCTCCTTCCTCTAAATGTTAAGGTTTGCACAACTTCACCATTGACCAAGTCGAGTTGCCCCGAGCAAAGCCACGATTCCAAAGTGCTCACCGGAACA	ASV_837	5	7	2	0	4	3	5	0	0	0	26	Eukaryota	NA	NA	NA	NA	NA	NA
TTTACTTCCTCTAAATGACCAAGTTTGATCAGCTTCTCAGCAATCAAGTGCCGTTGCCGGCTCCCAAAAGCCAATCCGGAGACCTCACTAAGCCA	ASV_596	0	0	11	0	0	0	14	0	0	0	25	Eukaryota	Opisthokonta	Fungi	Basidiomycota	Agaricomycetes	NA	NA
TTTACTTCCTCTAAATGACCGAGTTTGACGAACTTTCCGGCTTGGGGTGGTCGTTGCCAACCTCCCCGAGCCAGTCCGAACGCCTCACTGAGCCA	ASV_953	0	13	12	0	0	0	0	0	0	0	25	Eukaryota	Opisthokonta	Fungi	Ascomycota	Dothideomycetes	Pleosporales	NA
TTTACTTCCTCTAAACGATCAAGTTTGATCTACTTTCCGTACGTGACTGGGCTTGCGCACAGACACAACAGTCCGTAGAGCTCACTAAGCCG	ASV_221	24	0	0	0	0	0	0	0	0	0	24	Eukaryota	NA	NA	NA	NA	NA	NA
TCTCCTTCCTCTAGGTGGGAGGGTTTAATGAACTTCTCAGGAACAGCCGGCGGCGGAGCGCCAACAGTCTCCAATCCGAACACTTCACCAGCACA	ASV_355	23	0	0	0	0	0	0	0	0	0	23	Eukaryota	Archaeplastida	Chloroplastida	Chlorophyta	Trebouxiophyceae	uncultured	uncultured
TTTACTTCCTCTAAATGACCAAGTTTGGACAACTTTCCGGCCCTAGATGAGTGTTGCCACTCTTCCTGGGCCAGTCCGAAAGCCTCACTGAATCA	ASV_126	0	0	0	0	23	0	0	0	0	0	23	Eukaryota	Opisthokonta	Fungi	Ascomycota	Leotiomycetes	NA	NA
TCTCCTTCCTCTAGCCGGCGGGGTTCGATGACGTTCTCGGTCCCAATCGGTGTTGCCACCAACGGAGACCGATCCCGACACCTCACCAAGACG	ASV_639	12	0	0	0	2	0	0	0	0	6	20	Eukaryota	NA	NA	NA	NA	NA	NA
TTTACTTCCTCTAAATGACCAAGTTTGTCCAGCTTCTGCGCAGCGCACCAGGCTTGCGCCCGGTGGCCGCGCATCCAAAGGCCTCACTAAGCCA	ASV_361	20	0	0	0	0	0	0	0	0	0	20	Eukaryota	Opisthokonta	NA	NA	NA	NA	NA
TTTACTTCCTCTAAATGAGCAAGTTTGATTCAGTTCTCAATACACCATGGGTTGCCCCACAAAGCATCGATCCCTGAAGCTCACTAATCCA	ASV_461	0	0	0	0	0	0	0	0	0	20	20	Eukaryota	Rhizaria	Cercozoa	Glissomonadida	Allantion	Allantion	Allantion
TTTACTTCCTCTAAATGAGCAAGTTTGATCCAGTTCTCGCACCGCGAAGGTCGCCCCGCGCGGCTCGATCTCTGGAGCTCACTAATTCA	ASV_552	0	0	0	0	0	0	0	0	0	19	19	Eukaryota	Rhizaria	Cercozoa	Glissomonadida	uncultured	uncultured	uncultured
TTTACTTCCTCTAAATGACCAAGTTTGACCAACTTTCCGGCCCTGAGTGGTCGTTGCCGACCTCTCTGGGCCAGTCCGAAGGCCTCACTGAGCCA	ASV_1018	17	0	0	0	0	0	0	0	0	0	17	Eukaryota	Opisthokonta	Fungi	Ascomycota	NA	NA	NA
TTTACTTCCTCTAAATGACCAAGTTTGACCAGCTTCTCAGCGATAGGGTGTCGTTGCCGACTCCCCAAAGCCAATCCGGAGGTCTCACTAAGCCA	ASV_582	17	0	0	0	0	0	0	0	0	0	17	Eukaryota	Opisthokonta	Fungi	Basidiomycota	Agaricomycetes	NA	NA
TTTACTTCCTCTAAATGACCGAGTTTGTCAAACTTTCCGGCTTCAAGTGGTCGTTGCCAACCTCTCAAAGCCAGTCCGAAAGCCTCACTGAGCCA	ASV_1283	0	6	3	0	0	0	5	3	0	0	17	Eukaryota	Opisthokonta	Fungi	Ascomycota	NA	NA	NA
TTTACTTCCTCTAAATGATCAAGTTTGATTCAGTTCTCGGATGTGCAAGGAAGGCGAACCAACCAAACACAACAATCCCTGAAACTCACTAAGCCA	ASV_373	12	0	0	0	0	0	0	0	0	5	17	Eukaryota	Rhizaria	Cercozoa	Cercomonadidae	Cercomonas	Cercomonas	Cercomonas
TTTACTTCCTCTAAATGACCAAGTTTGACTAACTTTCCGGCTCTGGGTGGTCGTTGCCGACCTCCCTGAGCCAGTCCGAAAGCCTCACTAAGCCA	ASV_1786	0	0	16	0	0	0	0	0	0	0	16	Eukaryota	Opisthokonta	Fungi	Ascomycota	NA	NA	NA
TTTACTTCCTCTAAATGACCAAGTTTGATCAGCTTCTCAGCAATAGAGTGCCGTTGCCGGCTCCCCAAAGCCAATCCGGAGACCTCACTAAGCCA	ASV_1111	0	0	0	0	16	0	0	0	0	0	16	Eukaryota	NA	NA	NA	NA	NA	NA
TTTACTTCCTCTAAATGACCGAGTTTGACCAACTTTCCGGCTCGGGGTGGTCGTTGCCAACCTCCTCAAGCCAGTCCGAAGGCCTCACTGAGCCA	ASV_1296	16	0	0	0	0	0	0	0	0	0	16	Eukaryota	Opisthokonta	Fungi	Ascomycota	Dothideomycetes	NA	NA
TTTACTTCCTCTAAATGACCGAGTTTGACGAACTTTCCGGCTCGGGGTGGTCGTTGCCAACCTCCCTAAGCCAGTCCGGAGGCCTCACTGAGCCA	ASV_716	16	0	0	0	0	0	0	0	0	0	16	Eukaryota	Opisthokonta	Fungi	Ascomycota	Dothideomycetes	NA	NA
TTTACTTCCTCTAAATGACCGAGTTTGACGAACTTTCCGGCTCGGGGTGGTCGTTGCCAACCTCCTCGAGCCAGTCCGAAGGCCTCACTGAGCCA	ASV_712	0	16	0	0	0	0	0	0	0	0	16	Eukaryota	Opisthokonta	Fungi	Ascomycota	Dothideomycetes	Pleosporales	NA
TTTACTTCCTCTAAATGAGCAAGTTTGATCCAGTTTTCAAACTGCCCCGGTTGCCCGGAATAGCTCAATCTCTGGAGCTCACTAATTCA	ASV_687	16	0	0	0	0	0	0	0	0	0	16	Eukaryota	Rhizaria	Cercozoa	NA	NA	NA	NA
TTCTCCTTCCTCTAAGTGATAAGGTTTACATAACTTCCCGCATGTGGTTCAAGCCCAAACGCAGTCCAGAAGGTTCACCGGATCA	ASV_696	0	0	0	0	0	0	0	0	4	11	15	Eukaryota	Alveolata	Ciliophora	Conthreep	NA	NA	NA
TCACCTTCCTCTAAATGATGAGGTTTAGATAAGTTCTCACGCCAGCTCTGCGTGAACAGGGCTGGTACGATCTCGAATCTTCACCGAATCA	ASV_47	0	0	0	0	0	14	0	0	0	0	14	Eukaryota	Stramenopiles	Ochrophyta	Xanthophyceae	Mischococcales	Botrydiopsis	Botrydiopsis
TCACCTTCCTCTAAATGGCGAGGTTAAGGAAAGTTCCCACAGACTTACTCACAATGAAGCAAACAAGTCCACAGTCCCAATACTTCACCGAGTCA	ASV_123	10	4	0	0	0	0	0	0	0	0	14	Eukaryota	Stramenopiles	Peronosporomycetes	Saprolegnia	Saprolegnia	Saprolegnia	Saprolegnia
TCTCCTTCCTCTAGGTGGGAGGGTTTAATGAACTTCTCAGGAACAGCCGGCGGCGGACCGCCAACAGTCTCCAATCCGAACACTTCACCAGCACA	ASV_35	0	0	8	0	0	0	0	0	0	6	14	Eukaryota	Archaeplastida	Chloroplastida	Chlorophyta	Trebouxiophyceae	uncultured	uncultured
TTTACTTCCTCTAAATGACCAAGTTTGTAAGAGATCGGGGCAGCGCGGCGCCATTGCTAGCTCCGCACCGGACCCTCCCAAGTCCTCACTAAGCCA	ASV_750	5	0	0	0	0	0	2	4	2	0	13	Eukaryota	Opisthokonta	NA	NA	NA	NA	NA
TTTACTTCCTCTAAATGATCAAGTTTGATTCACTTCTCATCACATACCACTGGAGACCAGCGATAGGCAACAATCCGTGAAACTCACTAAGCCA	ASV_249	0	0	0	0	0	0	6	0	6	0	12	Eukaryota	Rhizaria	Cercozoa	Incertae sedis	Incertae sedis	Incertae sedis	Gymnophrys
TTTGCTTCCTCTAAATGAGCAAGTTTGCGCTATTTCCCAACCACACAAGCAAGGAAAACCAAGCAAGTGCAGTAGTCCATAAAGCTCACTAATCCA	ASV_780	12	0	0	0	0	0	0	0	0	0	12	Eukaryota	NA	NA	NA	NA	NA	NA
TCTCCTTCCTCTAAATGATAAGGCTTAATGAACTTCTCACAACGTCACCGGCGGCGAACCGCCAGCGTCGCCGCGATCCGAAAACTTCACCGGACCA	ASV_914	0	0	0	7	0	0	0	0	0	4	11	Eukaryota	Archaeplastida	Chloroplastida	Phragmoplastophyta	Embryophyta	NA	NA
TCTCCTTCCTCTAAGTGATATGGTTTACTTAACTTCCCACACAAATCTCAAGGATCTGTACGGTCCAGAAGGTTCACCGAATCACT	ASV_1173	7	0	0	0	0	0	0	0	0	4	11	Eukaryota	Alveolata	Ciliophora	Conthreep	Prostomatea	Cryptocaryon	Cryptocaryon
TTTACTTCCTCTAAATGACCAAGTTCGTAGAACTTTGAACCAGTAAAGCACTGTTGCCAGCACCTTATAGGCTCTCCGAACGCCTCACTAAGCCA	ASV_296	5	0	0	3	0	0	0	3	0	0	11	Eukaryota	Opisthokonta	Fungi	Basidiomycota	Pucciniomycetes	Pucciniales	Melampsora
TTTACTTCCTCTAAATGACCAAGTTTGACCAACTTCTCATCAAAATTTTTAAACTTGCGCTTTAAAATAAAGACAATCCGGAGGTCTCACTAAGCCA	ASV_2229	0	0	0	0	3	5	3	0	0	0	11	Eukaryota	Opisthokonta	NA	NA	NA	NA	NA
TTTACTTCCTCTAAATGACCAAGTTTGACCAACTTTTCAGCCTGGAAATACTATTGCTAGCGTCTCTGAGCCAATCCGGAGGTCTCACTAAGCCA	ASV_369	0	0	9	0	0	0	2	0	0	0	11	Eukaryota	Opisthokonta	Fungi	NA	NA	NA	NA
TTTACTTCCTCTAAATGATCAAGTTTGATTCACTTTTCATCACATACCACTGGAGACCAGCGGTAAGCAACAATCCGTGAAACTCACTAAGCCA	ASV_420	0	0	0	0	0	0	0	0	0	11	11	Eukaryota	Rhizaria	Cercozoa	Incertae sedis	Incertae sedis	Incertae sedis	Gymnophrys
TTTACTTCCTCTAAATAATTCAGTTTGGACGTCTTTCCAACCAGACGAGGCCGTTTTGCGACAGCTTCGACGGCCAGTCCGATGACCTCACTAAAACA	ASV_835	0	0	0	0	0	0	10	0	0	0	10	Eukaryota	Opisthokonta	Metazoa	Tardigrada	Eutardigrada	Parachela	Hypsibius
TTTACTTCCTCTAAATGACCAAGTTCGTACAACTTCTCGACATTTAGGTTCCCGCGAGGGATCCCAATAGTCAATCCGGAGGCCTCACTAAGCCA	ASV_890	10	0	0	0	0	0	0	0	0	0	10	Eukaryota	Opisthokonta	Fungi	Basidiomycota	Microbotryomycetes	NA	NA
TTTACTTCCTCTAAATGACCAAGTTTGACCAAGTTTTCAACAGAAAGCTTCTGTTTCCAAATGCGATCTATCAATCCCGAGGTCTCACTAAGCCA	ASV_1255	0	0	0	0	0	0	0	10	0	0	10	Eukaryota	Opisthokonta	NA	NA	NA	NA	NA
TTTACTTCCTCTAAATGACCAAGTTTGATCAGCTTTTCAGCAATAGGTAGCCGTTGCCAGCTTCCCAAAGCCAATCCGGAGATCTCACTAAGCCA	ASV_961	0	10	0	0	0	0	0	0	0	0	10	Eukaryota	Opisthokonta	Fungi	Basidiomycota	Tremellomycetes	NA	NA
TCTCCTTCCTCTAGATGGGAGGGTTTAACGAACTTCTCGGCAACAAGCAGCGGCGAACCGTCGCCTGTCACCAATCCGGACGCTTCACCAGCACA	ASV_387	5	0	0	0	0	0	0	4	0	0	9	Eukaryota	Archaeplastida	Chloroplastida	Chlorophyta	Trebouxiophyceae	NA	NA
TTTACTTCCTCTAAATGACCAAATTTGACCAACTTTCCAGTCTAGAAATACTATTGCTAGCGTCTCTTGATCAGTCCGGAGGTCTCACTAAGCCA	ASV_388	3	6	0	0	0	0	0	0	0	0	9	Eukaryota	Opisthokonta	NA	NA	NA	NA	NA
TTTACTTCCTCTAAATGACCAAGTTTGGACAACTTTCCGGCCCTGGGCGAGCGTTGCCACTCTCCCTAGGCCAGTCCGAAAGCCTCACTTAGCCA	ASV_1718	0	9	0	0	0	0	0	0	0	0	9	Eukaryota	Opisthokonta	NA	NA	NA	NA	NA
TTTACTTCCTCTAAATGACCAAGTTTGGATAACTTTCCGGCTCTGGGTGGTCGTTGCCGACCTCCTGGAGCCAGTCCGGAAGCCTCACTTAGCCA	ASV_1426	0	0	0	0	0	0	0	0	0	9	9	Eukaryota	Opisthokonta	Fungi	Ascomycota	Dothideomycetes	Pleosporales	NA
TTTACTTCCTCTAGACGACCAAGTTCGTACAACTTTCAGGCCCGCGGTGGCAGTTGCCCGCCTCCGCAGGCCCGTCCGAAAGCCTCACTAAGCCG	ASV_1295	5	4	0	0	0	0	0	0	0	0	9	Eukaryota	Opisthokonta	NA	NA	NA	NA	NA
CGGACACTGGATAGCCGGACGCAGACGCTGTACACGTTGAGCGGTTTTCGTTTTGAGGAGAAACTCAACTATCCCATTCACAGCCCATCGGCTAG	ASV_903	8	0	0	0	0	0	0	0	0	0	8	Eukaryota	NA	NA	NA	NA	NA	NA
TCAGCTTCCTCTAGATGATAAGATTCAGGGAGCTTTGGGAGCGCGGACCTCTTGCGAGAACCCGCATCCCCTCCGGACCCTTCATCGGACCA	ASV_646	0	0	0	0	0	0	0	0	8	0	8	Eukaryota	NA	NA	NA	NA	NA	NA
TCTCCTTCCTCTAAGTGATAAGGTTCACTAGACTTTCCACCGCGTAGCTCAGGAACTGGGCTGTGCAGCAGTCCGAATTATTCACCGGATCA	ASV_1125	0	0	0	0	0	0	0	8	0	0	8	Eukaryota	Alveolata	Dinoflagellata	Dinophyceae	NA	NA	NA
TCTCCTTCCTCTAAGTGATATGGTTTACTTGATTTTCCACGCATGGCACGAAGCCACGCGTAGTCCAAAAGGTTCACCGGACCACT	ASV_310	0	0	0	8	0	0	0	0	0	0	8	Eukaryota	Alveolata	Ciliophora	Spirotrichea	NA	NA	NA
TTTACTTCCTCTAAATGACCAAGTTTGAACAACTTTCCGGCCCTGGGTCGGCGTTGCCGCCGTCCCTGGGCCAGTCCGAAAGCCTCACTGAGCCA	ASV_544	0	0	8	0	0	0	0	0	0	0	8	Eukaryota	Opisthokonta	Fungi	Ascomycota	Leotiomycetes	NA	NA
TTTACTTCCTCTAAATGACCAAGTTTGAGTAACTTCTCAGCCAAGGGGTGCCGTTGCCGGCTCCCCAACGCCGATCCGGAAATCTCACTAAGCCA	ASV_1122	0	8	0	0	0	0	0	0	0	0	8	Eukaryota	Opisthokonta	Fungi	Basidiomycota	Tremellomycetes	Tremellales	NA
TCTCCTTCCTCTAAATGATAAGGTTTAATGAACTTCTCTCAGCGTCACCAGCGGCGAACCGCCAGCATCGCCAAAATCCGAAAACTTCACCGGATCA	ASV_2439	0	0	0	0	0	0	0	7	0	0	7	Eukaryota	Archaeplastida	Chloroplastida	Phragmoplastophyta	Zygnematales	Zygnematales	NA
TCTCCTTCCTCTAATGATAAGGCTTAATGAACTTCTCACAACGTCACCGGCGGCGAACCGCCAGCGTCGCCGCGATCCGAAAACTTCACCGGACCA	ASV_748	0	0	7	0	0	0	0	0	0	0	7	Eukaryota	Archaeplastida	Chloroplastida	Phragmoplastophyta	Embryophyta	NA	NA
TTTACTTCCTCTAAACGACCAAGTTTGATCAGCTTCTCAGCGACAGGGTGCCGTCGCCGGCTCCCCGAAGTCGATCCGGAGACCTCACTAAGCCG	ASV_1267	7	0	0	0	0	0	0	0	0	0	7	Eukaryota	Opisthokonta	Fungi	Basidiomycota	Agaricomycetes	Boletales	Suillus
TTTACTTCCTCTAAATGACCAAATTTGACCAACTTTTCAGCACTCTCCTGCCTTGCGGCTAGAAAACGCCAATCCGAAGGTCTCACTAAGCCA	ASV_708	0	0	0	0	0	0	7	0	0	0	7	Eukaryota	Opisthokonta	NA	NA	NA	NA	NA
TTTACTTCCTCTAAATGACCAAGTTTGACCAACTTCTCAGCAGCTTATTGCCGTTGCCGGAAACAAACTGCCAATCCGGAGGTCTCACTAAGCCA	ASV_793	0	0	0	0	0	7	0	0	0	0	7	Eukaryota	Opisthokonta	Fungi	Chytridiomycota	NA	NA	NA
TCTCCTTCCTCTAAGTGGGAGGGTTTAATGATCTTTTCATCCACAATCGGTGTTGCCACAGACTATGGCCAATCCGAACACTTCACCAGCACA	ASV_414	0	6	0	0	0	0	0	0	0	0	6	Eukaryota	Archaeplastida	Chloroplastida	Chlorophyta	Chlorophyceae	uncultured	uncultured
TTTACATCCTCTAAATGACCAAGTTTGACGAACTTTCCGAGCCTGGGTGGTCGTTTCCGACCTCCTTGGCCCAGTCCGAAGGCCTCACTAAGCCA	ASV_665	0	6	0	0	0	0	0	0	0	0	6	Eukaryota	Opisthokonta	Fungi	Ascomycota	NA	NA	NA
TTTACTTCCTCTAAACGACCAAGTCTGACAAACTTCGCAGCATTCAGTAAGCCTTGCGGCCCACCAAGCGCCACTCCGGAGGTCTCACTAAGCCG	ASV_766	0	0	0	0	0	0	0	0	5	0	5	Eukaryota	Opisthokonta	NA	NA	NA	NA	NA
TTTACTTCCTCTAAACGTGCAAGTTAGACGAGCTTCTCGACTGTTTTCACCTTGCGGAAAAAACTGTCAATCCAAAGGTCTCACTAACACG	ASV_2819	0	5	0	0	0	0	0	0	0	0	5	Eukaryota	NA	NA	NA	NA	NA	NA
TTTACTTCCTCTAAATGACCAAGTTTGATCAACTTCTCAGCGATAGCGTGTCGTTGCCGACTCACCAAAGCCAATTCGAAGACCTCACTAAGCCA	ASV_668	5	0	0	0	0	0	0	0	0	0	5	Eukaryota	Opisthokonta	Fungi	Basidiomycota	NA	NA	NA
TTTACTTCCTCTAAATGACCGAGTTTGACGAACTTTCCGGCTCACAGTGGTCGTTGCCAACCTCTATAAGCCAGTCCGAAGGCCTCACTGAGCCA	ASV_1558	0	0	5	0	0	0	0	0	0	0	5	Eukaryota	Opisthokonta	Fungi	Ascomycota	Dothideomycetes	NA	NA
TTTACTTCCTCTAAGTGATCAAGTTTGGTCATCTTTCCGGTACTCCGGCACGACCCGAAAGCCATACCGAAGACCAGTCCGAAGGCCTCACTAAATC	ASV_87	0	0	0	0	0	0	0	0	5	0	5	Eukaryota	Opisthokonta	Metazoa	Arthropoda	Ellipura	Collembola	NA
TATCCTTCCTCTAAGTGATAAGGTTTACGAAACTTCCCGCATCCGAACCATTGCTGGACAGACGCAGTCCGAATCATTCACCGGATCA	ASV_338	4	0	0	0	0	0	0	0	0	0	4	Eukaryota	Alveolata	NA	NA	NA	NA	NA
TCTCCTTCCTCTAAACGATAAGGTTTAAACAAATTCTAGCATGCTTGACACTGGTTGCCCAATGCCAAACCACTATCTTGAGCTTTCACCGGATCG	ASV_348	4	0	0	0	0	0	0	0	0	0	4	Eukaryota	NA	NA	NA	NA	NA	NA
TTTACTTCCTCTAAATGACCAAGTTTGAACAACTTTCCCGCGCTAGGTGGTCGTTGCCGACCTCCTTACGTAGGTCCGAAAGCCTCACTGAGCCA	ASV_329	4	0	0	0	0	0	0	0	0	0	4	Eukaryota	Opisthokonta	Fungi	Ascomycota	Leotiomycetes	Helotiales	Alatospora
TTTACTTCCTCTAAATGACCAAGTTTGATCAAGTTCTCAGCGACAGGGTGCCGTTGCCGGCTCCCCGAAGCCAATCCCAAGACCTCACTAAGCCA	ASV_1067	0	0	0	0	4	0	0	0	0	0	4	Eukaryota	Opisthokonta	Fungi	Basidiomycota	Agaricomycetes	NA	NA
TTTACTTCCTCTAGCAGACCATTTTCGTAGAACTTTGAACCAGTAAGGTGCTGTTGCCAGCTCCTTATAGGCTCTCCGAACGCCTCAAAAAGCCT	ASV_2634	0	4	0	0	0	0	0	0	0	0	4	Eukaryota	Opisthokonta	Fungi	Basidiomycota	Pucciniomycetes	Pucciniales	NA
TCACCTTCCTCTAGATGGTAAGGTTTACCCGACTTTTGGGGCGGGCACCGCCCGTGAAGGCGGCGGCCCGCCCCATCCGAAGGTTTCACCGGACCA	ASV_1363	0	0	0	0	0	0	0	3	0	0	3	Eukaryota	NA	NA	NA	NA	NA	NA
TCAGCTTCCTCTAGATGATAAGATTCAAAGAGCTTTGAGAACTAGAGCCCCTTGCGGGACCCCAGCCCTCTCCGGACATTTCATCGGACCA	ASV_431	3	0	0	0	0	0	0	0	0	0	3	Eukaryota	NA	NA	NA	NA	NA	NA
TCGCACCTATTACTTCCCTAATATTCGTTCTTTTTAGCGATTATTAACGTTAAAGTACAATAATCATTGTTAAAACTTCCAATCAAA	ASV_1316	0	0	0	0	0	0	0	0	0	3	3	Eukaryota	NA	NA	NA	NA	NA	NA
TCTCCTTCCTCTAGCCGGGAGGGTTCGATGACCTTCTCGGCCACGGTCGATGTTGCCATCAACCGAGGCCGATCCGGACACCTCACCAGCACG	ASV_347	0	0	0	0	0	0	3	0	0	0	3	Eukaryota	Archaeplastida	Chloroplastida	Chlorophyta	Chlorophyceae	Chloromonas	Chloromonas
TTTACTTCCTCTAAATGACCAAGTTTGACCAAGTTTTCGGCCTGGGGTGATGGTCGCCCATCTCCCCTGGCCAATCCCAAGGCCTCACTGAGCCA	ASV_997	0	0	0	0	3	0	0	0	0	0	3	Eukaryota	Opisthokonta	Fungi	Ascomycota	Eurotiomycetes	NA	NA
TTTACTTCCTCTAAATGACCAAGTTTGTACGATTTTCCAGCCCTGAGTGGGTGTTGCCACCCTCTCTGGGCCGGTCCAAAGGCCTCACTTAGCCA	ASV_745	0	3	0	0	0	0	0	0	0	0	3	Eukaryota	Opisthokonta	Fungi	Ascomycota	Leotiomycetes	NA	NA
TTTACTTCCTCTAAATGAGCAAGTTTGATTCACTTCTCATTACATAAGTGGCGAACCACAAATGCAGCAATCCGTGAAGCTCACTAATCCA	ASV_908	0	3	0	0	0	0	0	0	0	0	3	Eukaryota	Rhizaria	Cercozoa	Glissomonadida	Heteromita	Heteromita	Heteromita
TTTACTTCCTCTAAATGATCAAGTTTGATCCACTTCCTGCGAATCAACGGAAGGCGAACCAACCAGAGACCGCTGTCCGTGGAGCTCACTAAGCCA	ASV_1413	0	0	0	0	0	0	0	3	0	0	3	Eukaryota	NA	NA	NA	NA	NA	NA
TTTAGTTCCTCTAAATGACCAAATTTGACCAACTTCTCAACACTAACCAGTCGTTGCCAACCAGTCTGCGTCAATCCGGAGGTCTCACTAAGCCA	ASV_250	0	0	0	0	3	0	0	0	0	0	3	Eukaryota	Opisthokonta	NA	NA	NA	NA	NA
TCTCCTTCCTCTAAATAATAAGATTTGAATAAATTCTAAAAGATTATTAAATATCCTTTCAGACAAATAAATATCCTCTATCCTGAATCCTCATCGGATTA	ASV_2712	2	0	0	0	0	0	0	0	0	0	2	Eukaryota	NA	NA	NA	NA	NA	NA
TCTCCTTCCTCTAAGCGATAAGGTTTACGGAGATTCAAACTTGCTATCTTTCAATAGAAAGTTTTCCTCTCAGTTTACCGGATCA	ASV_3929	0	0	2	0	0	0	0	0	0	0	2	Eukaryota	NA	NA	NA	NA	NA	NA
TCTCCTTCCTCTAGAAACTGAGGTTTGAACAAATTCCGACTGTACCCGCTTACCATTGCTGATAAGCTAAAGCATGTCGTCCTGAGTTCTCACCGAAGCT	ASV_564	2	0	0	0	0	0	0	0	0	0	2	Eukaryota	NA	NA	NA	NA	NA	NA
TCTCCTTCCTCTAGCCGACGAACTTTGGACAGGTTCTCGGTCACAACCGGTGTTGCCACCAGCTGAGACCGATCCCCAGTCCTCAGTGAGGCG	ASV_102	2	0	0	0	0	0	0	0	0	0	2	Eukaryota	Archaeplastida	Chloroplastida	Chlorophyta	Chlorophyceae	uncultured	uncultured
TTTACTTCATCTAAATGGTCAAATTCGTGTCCTTTCCTACACCCAAAGGAAGGAAACCCAACCGAGAGGTGCAGTCCAGGAAACTCATTAAATCA	ASV_2879	2	0	0	0	0	0	0	0	0	0	2	Eukaryota	NA	NA	NA	NA	NA	NA
TTTACTTCCTCTAAATGATCAAGTTTGATCATCTTCTCGGAACCTAGAGGTACCTTGCGGCACTTCCGGACCAATCCGAAGATCTCACTAAACCA	ASV_1221	2	0	0	0	0	0	0	0	0	0	2	Eukaryota	Opisthokonta	Metazoa	uncultured	uncultured	uncultured	uncultured
TTTACTTCCTCTAAATGGTCAAGTTTGGGCAAGTTCCCAACACTCGCGGCCTTTGACAGCTACAAGTATCAGTCCCAAGACCTCACTAAATCA	ASV_653	2	0	0	0	0	0	0	0	0	0	2	Eukaryota	Opisthokonta	NA	NA	NA	NA	NA
TTTGCTTCCTCTAAATGATCAAGTTTGAGCAACTTTCCAACACGTCGCGGCTGTTGCCAGCTGCAACGCATCGGTCCGAAGATCTCACTAAACCA	ASV_2817	2	0	0	0	0	0	0	0	0	0	2	Eukaryota	Opisthokonta	NA	NA	NA	NA	NA
		38657	38106	69002	88222	97820	40827	31609	57447	14606	45587
		97820
		14606

## Sheet: Notes
TABLE S4. V9 sequencing abundance data
columns 001_NGS22-011 to 010_NGS22-011 are a coding for each sample. Samples were collected each from a different cryoconite hole on the Forni Glacier
Sum_all_samples: total sequence counts in all samples
